# Supplementary material for: A bacterial expression cloning screen reveals single-stranded DNA-binding proteins as potent desicco-protectants
Source: Cell Rep. Author manuscript; Available in PMC 2024 Dec 18. (PMC11654893; doi:10.1016/j.celrep.2024.114956)
Supplement: 2 [file NIHMS2038877-supplement-2.xlsx]

## Sheet: Figure 1
Figure 1B, C																						Figure 1D,E
Geneid	Chr	Start	End	Strand	Length	HEX_CONT1_Mapped.sam	HEX_CONT2_Mapped.sam	HEX_CONT3_Mapped.sam	HEX_CONT4_Mapped.sam	HEX_DES1_Mapped.sam	HEX_DES2_Mapped.sam	HEX_DES3_Mapped.sam	HEX_DES4_Mapped.sam	sumcounts	baseMean	log2FoldChange	lfcSE	stat	pvalue	padj		Geneid	Chr	Start	End	Strand	Length	RVA_CONT1_Mapped.sam	RVA_CONT2_Mapped.sam	RVA_CONT3_Mapped.sam	RVA_CONT4_Mapped.sam	RVA_DES1_Mapped.sam	RVA_DES2_Mapped.sam	RVA_DES3_Mapped.sam	RVA_DES4_Mapped.sam	sumcounts	baseMean	log2FoldChange	lfcSE	stat	pvalue	padj
BV898_10556	scaffold0091	288213	288928	-	716	10193	10928	12422	11547	19581	4613	69865	22805	161954	18524.6	2.02754	0.178582	11.3536	7.12e-30	7.37e-26		RvY_08165	BDGG01000003	4799855	4800415	-	561	7940	7017	7308	9376	8620	10260	10323	10392	71236	8835.4	0.454217	0.0289191	15.7065	1.37e-55	1.58e-51
BV898_17472	scaffold0299	19737	23900	-	4164	695	761	1204	1004	227	41	577	198	4707	425.43	-1.0555	0.124071	-8.50721	1.78e-17	9.22e-14		RvY_12370	BDGG01000007	1506922	1508947	-	2026	47317	43068	39519	52297	21781	25291	26980	27888	284141	34642.4	-0.712086	0.0535963	-13.2861	2.79e-40	1.61e-36
BV898_16358	scaffold0243	43895	45790	-	1896	2405	2936	3892	2595	2716	550	7382	3022	25498	2765.11	0.962122	0.115932	8.29901	1.05e-16	3.62e-13		RvY_15812	BDGG01000012	1216611	1217913	-	1303	454	372	409	518	125	117	127	123	2245	270.268	-1.69664	0.13235	-12.8194	1.28e-37	4.93e-34
BV898_02584	scaffold0011	268220	279799	+	11580	1899	2643	4081	3120	501	126	1077	431	13878	1230.39	-1.53344	0.190239	-8.06059	7.59e-16	1.96e-12		RvY_04610	BDGG01000002	3502049	3504538	-	2490	976	955	1083	1356	1859	2101	2132	2070	12532	1569.02	1.03666	0.0824828	12.5681	3.16e-36	9.15e-33
BV898_17810	scaffold0317	68607	74515	+	5909	59	72	97	90	5	1	9	7	340	28.4304	-3.0459	0.391024	-7.78954	6.73e-15	1.39e-11		RvY_04968	BDGG01000002	4638937	4645100	-	6164	1451	1293	1294	1608	680	734	792	795	8647	1054.49	-0.783221	0.0641813	-12.2033	2.99e-34	6.91e-31
BV898_02328	scaffold0009	886988	887277	-	290	1167	1723	1928	1364	1668	409	6874	2384	17517	1897.4	1.51715	0.207333	7.31744	2.53e-13	4.36e-10		RvY_02626	BDGG01000001	7347990	7352089	+	4100	2127	1876	1995	2495	2836	3327	3048	3273	20977	2614.7	0.688047	0.059067	11.6486	2.33e-31	4.5e-28
BV898_17346	scaffold0292	40523	49588	+	9066	1440	1826	2508	1589	1583	361	5601	1956	16864	1788.48	1.05775	0.14817	7.13871	9.42e-13	1.39e-09		RvY_07377	BDGG01000003;BDGG01000003	2694521;2695196	2695420;2695645	+;+	1125	2486	2317	2424	2961	3424	3502	3746	3831	24691	3078.62	0.640974	0.0568825	11.2684	1.88e-29	3.11e-26
BV898_07856	scaffold0053	224597	236664	+	12068	219	224	398	268	49	7	100	24	1289	110.452	-1.85688	0.278634	-6.66424	2.66e-11	3.44e-08		RvY_02431	BDGG01000001	6754916	6755824	-	909	30742	27508	29834	38537	38356	46425	43405	43856	298663	37120.8	0.577212	0.0515288	11.2017	4e-29	5.79e-26
BV898_04337	scaffold0021	458507	471331	+	12825	695	889	1467	869	765	164	2359	993	8201	865.13	0.888556	0.134319	6.61527	3.71e-11	4.26e-08		RvY_15454	BDGG01000012	273888	274304	+	417	8616	7196	7550	9799	9302	11023	11498	11063	76047	9436.45	0.50238	0.0459431	10.9348	7.86e-28	1.01e-24
BV898_03184	scaffold0015	104440	107622	-	3183	484	635	856	693	549	148	1866	936	6167	682.98	1.16953	0.181419	6.44655	1.14e-10	1.08e-07		RvY_06087	BDGG01000002	7922693	7923373	+	681	1143	1080	1114	1294	1904	1911	2129	2013	12588	1578.31	0.910118	0.0836462	10.8806	1.43e-27	1.65e-24
BV898_15570	scaffold0213	85244	86969	-	1726	179	222	363	243	54	7	97	55	1220	107.553	-1.39259	0.215994	-6.44735	1.14e-10	1.08e-07		RvY_08772	BDGG01000004	1303811	1305884	+	2074	9406	8284	7955	10459	4935	5940	5781	5904	58664	7169.75	-0.548877	0.0511797	-10.7245	7.81e-27	8.22e-24
BV898_04171	scaffold0020	479815	484587	-	4773	363	471	699	465	405	99	1047	394	3943	430.303	0.779904	0.12549	6.21489	5.14e-10	4.43e-07		RvY_00423	BDGG01000001	1231340	1232650	+	1311	15335	14013	13058	17952	5025	5327	5588	7745	84043	10152.4	-1.22438	0.118371	-10.3436	4.47e-25	4.31e-22
BV898_02010	scaffold0008	270891	272499	-	1609	79	92	112	82	14	3	34	11	427	37.848	-1.80851	0.29203	-6.19288	5.91e-10	4.7e-07		RvY_00692	BDGG01000001	1977266	1977952	+	687	5029	4760	5132	6397	6234	7192	7349	7077	49170	6109.67	0.517913	0.0501788	10.3213	5.64e-25	5.02e-22
BV898_09000	scaffold0069	90215	90867	-	653	6088	8572	12943	8950	8806	1899	39785	14835	101878	10614	1.45403	0.235766	6.16726	6.95e-10	5.14e-07		RvY_00418	BDGG01000001	1218099	1220277	+	2179	65527	59318	58954	77780	27029	31250	33059	41316	394233	47846.7	-0.855606	0.0850411	-10.0611	8.21e-24	6.79e-21
BV898_01667	scaffold0006	709516	710023	+	508	2425	2854	4245	3327	1895	443	6060	2289	23538	2417.05	0.476474	0.077975	6.1106	9.93e-10	6.85e-07		RvY_14711	BDGG01000010	1825178	1825603	-	426	759	681	841	1118	1457	2000	1830	1807	10493	1311.72	1.19944	0.121909	9.83881	7.66e-23	5.91e-20
BV898_08137	scaffold0056	388622	394595	-	5974	275	359	713	501	92	20	248	99	2307	203.084	-1.18878	0.196077	-6.06285	1.34e-09	8.65e-07		RvY_17843	BDGG01000016	989827	996771	+	6945	820	698	550	710	157	204	169	208	3516	424.936	-1.79356	0.188585	-9.51065	1.89e-21	1.37e-18
BV898_14295	scaffold0172	141703	143613	+	1911	15071	19676	25246	16994	13998	3132	40489	16142	150748	15993	0.698096	0.115811	6.02787	1.66e-09	1.01e-06		RvY_01903	BDGG01000001	5404116	5408840	+	4725	148	116	142	174	20	26	19	32	677	80.6774	-2.45	0.260562	-9.40276	5.31e-21	3.62e-18
BV898_05365	scaffold0028	616538	620873	+	4336	2786	3375	4907	3487	1082	207	2250	839	18933	1763.68	-0.895422	0.150268	-5.95884	2.54e-09	1.46e-06		RvY_18124	BDGG01000017	683762	692113	-	8352	9234	8023	7390	9495	3853	4416	4922	5345	52678	6419.99	-0.759952	0.0853854	-8.90026	5.57e-19	3.58e-16
BV898_09735	scaffold0078	100458	101806	-	1349	21537	28807	38532	24583	20409	4756	66547	25894	231065	24351.1	0.785296	0.13277	5.91473	3.32e-09	1.81e-06		RvY_16235	BDGG01000013	658499	658909	+	411	741	632	697	987	1021	1428	1354	1359	8219	1021.71	0.890721	0.101525	8.77337	1.73e-18	1.06e-15
BV898_15176	scaffold0199	35195	36586	+	1392	72	133	166	114	19	5	42	18	569	50.3453	-1.69503	0.291454	-5.81576	6.04e-09	3.12e-06		RvY_02689	BDGG01000001;BDGG01000001	7524031;7524031	7527483;7527592	-;-	3562	1994	1790	1871	2387	2355	2720	2831	3344	19292	2394.26	0.610672	0.070296	8.68715	3.72e-18	2.15e-15
BV898_17386	scaffold0294	20522	21729	+	1208	8250	10680	16160	10655	6939	1505	20712	8160	83061	8501.77	0.465416	0.0804751	5.78336	7.32e-09	3.61e-06		RvY_17107	BDGG01000014	1475350	1475936	+	587	1218	1187	1191	1507	1746	2083	1799	1981	12712	1586.13	0.708626	0.0824122	8.59855	8.07e-18	4.45e-15
BV898_05674	scaffold0031	428167	428845	-	679	46	55	138	88	88	27	447	156	1045	112.986	1.84836	0.32567	5.67555	1.38e-08	6.5e-06		RvY_09588	BDGG01000004	3858874	3859617	-	744	2226	1940	2306	2926	3003	3242	3554	3409	22606	2810	0.627786	0.0735272	8.53815	1.36e-17	7.18e-15
BV898_13258	scaffold0144	52219	54610	-	2392	488	835	1663	1101	135	20	441	182	4865	400.926	-1.67051	0.29817	-5.60253	2.11e-08	9.16e-06		RvY_07499	BDGG01000003	2997138	3000913	-	3776	449	471	473	602	898	1002	1156	890	5941	745.684	1.11733	0.131155	8.51913	1.61e-17	8.09e-15
BV898_14862	scaffold0188	162065	162883	+	819	1532	1899	3124	1912	1552	356	6020	1979	18374	1885.55	0.902155	0.161056	5.60152	2.12e-08	9.16e-06		RvY_11218	BDGG01000006	585180	590197	+	5018	950	821	897	1139	198	217	326	367	4915	589.556	-1.66331	0.195722	-8.49833	1.92e-17	9.28e-15
BV898_14401	scaffold0175	161871	163179	-	1309	1069	1557	1710	1294	1124	252	3997	1490	12493	1319.61	0.960185	0.17399	5.51862	3.42e-08	1.41e-05		RvY_02653	BDGG01000001	7433239	7434108	-	870	2286	1932	2154	2834	3183	3434	4405	3701	23929	2979.26	0.811299	0.096756	8.38499	5.07e-17	2.35e-14
BV898_02214	scaffold0009	290533	294344	-	3812	150	130	417	357	24	2	61	29	1170	93.0462	-2.40948	0.43828	-5.49758	3.85e-08	1.53e-05		RvY_03859	BDGG01000002	1338247	1338687	-	441	8644	7529	7998	10402	10052	13055	11143	12694	81517	10122	0.573159	0.0691741	8.28575	1.17e-16	5.23e-14
BV898_00554	scaffold0002	691100	691870	+	771	1869	2464	2994	1871	2215	381	6394	2347	20535	2171.5	0.978673	0.178842	5.47227	4.44e-08	1.7e-05		RvY_14268	BDGG01000010	552346	553043	-	698	7766	6758	2447	3195	64042	53981	97583	40774	276546	35762.5	3.77056	0.457953	8.23351	1.82e-16	7.79e-14
BV898_09161	scaffold0070	377788	378963	+	1176	1157	1295	1955	1394	911	188	2518	1080	10498	1085.79	0.463172	0.0857951	5.39859	6.72e-08	2.48e-05		RvY_04916	BDGG01000002;BDGG01000002;BDGG01000002	4437630;4439834;4440510	4440599;4442804;4444286	+;+;+	6657	522	433	417	624	723	798	970	861	5348	666.027	0.883633	0.107792	8.19761	2.45e-16	1.01e-13
BV898_17027	scaffold0275	29064	36185	-	7122	458	493	849	602	104	39	379	135	3059	281.021	-1.06611	0.197995	-5.38456	7.26e-08	2.59e-05		RvY_01982	BDGG01000001	5579291	5579902	-	612	39085	33187	34174	47264	54365	60670	55762	53344	377851	47124	0.687387	0.0859525	7.99729	1.27e-15	5.08e-13
BV898_12135	scaffold0119	216507	218580	+	2074	393	454	642	419	390	77	1428	563	4366	454.478	1.02239	0.191814	5.33012	9.81e-08	3.39e-05		RvY_09261	BDGG01000004	2782261	2782479	-	219	291	308	312	371	498	678	604	580	3642	456.128	1.00677	0.126366	7.96709	1.62e-15	6.27e-13
BV898_01481	scaffold0005	1023215	1023415	+	201	1176	1798	3318	1975	1711	386	6677	2468	19509	2022.87	1.15393	0.217452	5.30658	1.12e-07	3.73e-05		RvY_04695	BDGG01000002	3777559	3779545	+	1987	526	463	448	604	251	246	284	285	3107	378.206	-0.804181	0.101429	-7.92852	2.22e-15	8.28e-13
BV898_18561	scaffold0374	47528	50922	-	3395	256	355	375	250	39	10	115	72	1472	132.226	-1.59382	0.302281	-5.27266	1.34e-07	4.35e-05		RvY_13234	BDGG01000008	1504614	1504820	+	207	3972	3435	4024	5186	6753	7317	6606	6441	43734	5472.17	0.851538	0.107623	7.9122	2.53e-15	9.15e-13
BV898_09676	scaffold0077	166431	167921	+	1491	4081	5467	12012	9058	7435	1536	24100	8692	72381	7638.83	1.20648	0.229613	5.25438	1.49e-07	4.57e-05		RvY_19359	BDGG01000043	59	5754	-	5696	6243	5518	5542	7097	3247	3613	4365	4261	39886	4870.46	-0.530337	0.0678371	-7.8178	5.38e-15	1.89e-12
BV898_10963	scaffold0098	82614	83883	-	1270	573	674	897	665	501	141	1495	710	5656	624.296	0.833991	0.158787	5.25226	1.5e-07	4.57e-05		RvY_12586	BDGG01000007	2072923	2073961	-	1039	1386	1114	1461	1742	1968	2135	2511	2394	14711	1831.56	0.792501	0.102261	7.74981	9.2e-15	3.13e-12
BV898_09500	scaffold0075	118457	124376	-	5920	246	386	462	493	72	19	253	85	2016	180.99	-1.15928	0.221204	-5.24076	1.6e-07	4.73e-05		RvY_16217	BDGG01000013	621868	622178	-	311	1167	1072	1230	1750	1710	2112	2068	2091	13200	1638.91	0.753887	0.0975906	7.725	1.12e-14	3.7e-12
BV898_01548	scaffold0006	278196	278642	+	447	9764	13507	14550	10404	10213	2070	28316	11814	100638	10839.5	0.852142	0.165425	5.15121	2.59e-07	7.44e-05		RvY_17506	BDGG01000015	1056215	1058836	-	2622	371	364	485	610	1062	1130	929	1124	6075	765.03	1.36135	0.179655	7.57753	3.52e-14	1.13e-11
BV898_01209	scaffold0004	596012	598017	+	2006	1258	1786	2311	1516	1300	354	5866	1762	16153	1681.37	1.07666	0.210195	5.12223	3.02e-07	8.01e-05		RvY_07103	BDGG01000003;BDGG01000003	1950040;1950358	1950541;1950639	+;+	600	2187	1879	2194	2970	4359	4961	4026	3950	26526	3329.99	1.05627	0.140739	7.50519	6.13e-14	1.92e-11
BV898_02157	scaffold0008	975830	979313	-	3484	8790	11069	15609	13318	8070	1523	19416	8549	86344	8950.92	0.416132	0.0810938	5.13149	2.87e-07	8.01e-05		RvY_05613	BDGG01000002	6651570	6653829	+	2260	3651	3371	3099	4147	1950	2118	2460	2534	23330	2850.35	-0.528463	0.0707533	-7.4691	8.07e-14	2.46e-11
BV898_03245	scaffold0015	412645	413217	+	573	463	670	1121	883	900	113	2295	930	7375	769.631	1.14267	0.223074	5.12238	3.02e-07	8.01e-05		RvY_03176	BDGG01000001	8727302	8730455	-	3154	3584	3165	2979	3672	1663	2151	2124	2099	21437	2621.35	-0.61554	0.0842087	-7.30969	2.68e-13	7.95e-11
BV898_09692	scaffold0077	243316	244344	-	1029	51194	71454	113772	79562	55287	12608	146256	52794	582927	61162.5	0.587349	0.117555	4.99639	5.84e-07	0.000151129		RvY_14172	BDGG01000010	250796	253256	-	2461	175	163	161	182	506	546	463	373	2569	327.248	1.60866	0.221014	7.27854	3.37e-13	9.77e-11
BV898_00680	scaffold0002	1292375	1293475	+	1101	8926	11218	16665	13112	8195	1732	19862	7767	87477	9120.44	0.41261	0.0829313	4.97533	6.51e-07	0.000164414		RvY_02975	BDGG01000001	8293975	8294469	-	495	125	130	131	131	30	30	29	20	626	75.9048	-2.11924	0.294046	-7.20717	5.71e-13	1.61e-10
BV898_01120	scaffold0004	3942	7585	+	3644	167	229	502	392	61	7	135	55	1548	129.997	-1.51866	0.306314	-4.95787	7.13e-07	0.000175611		RvY_04414	BDGG01000002	2940757	2941533	+	777	1068	985	1046	1359	1165	1360	1417	1384	9784	1211.67	0.388945	0.0542592	7.16829	7.59e-13	2.09e-10
BV898_02003	scaffold0008	239280	240445	+	1166	60	83	95	72	0	1	17	9	337	27.9569	-2.86498	0.585094	-4.89662	9.75e-07	0.000215459		RvY_14811	BDGG01000011	224242	225736	+	1495	108154	92122	96459	133392	110544	123963	122879	126216	913729	112989	0.307746	0.043892	7.01144	2.36e-12	6.35e-10
BV898_07178	scaffold0046	118535	124770	+	6236	682	687	1176	1320	199	37	352	107	4560	404.334	-1.5901	0.324716	-4.89689	9.74e-07	0.000215459		RvY_18007	BDGG01000017	372099	372979	-	881	13812	12036	13331	18280	17815	20744	18261	19471	133750	16610.3	0.551676	0.079102	6.97424	3.08e-12	8.09e-10
BV898_09333	scaffold0073	80411	82782	+	2372	15	23	26	20	0	0	1	0	85	6.71672	-4.92455	1.00347	-4.90752	9.22e-07	0.000215459		RvY_04462	BDGG01000002	3053205	3054138	-	934	8078	7278	9136	11848	12280	14627	13786	13490	90523	11261.8	0.718727	0.103334	6.95537	3.52e-12	9.04e-10
BV898_10232	scaffold0086	231414	233454	-	2041	3245	4151	5448	3871	2633	601	8789	3138	31876	3281.26	0.567373	0.115642	4.90629	9.28e-07	0.000215459		RvY_18231	BDGG01000018;BDGG01000018	167924;167979	168340;168389	+;+	466	3816	3547	3651	5093	4308	4789	4931	4841	34976	4328.73	0.366841	0.0531807	6.89801	5.27e-12	1.33e-09
BV898_13965	scaffold0162	157394	158576	+	1183	5424	7258	9027	7369	4997	1112	12677	4886	52750	5584.56	0.507995	0.103759	4.89591	9.79e-07	0.000215459		RvY_13017	BDGG01000008;BDGG01000008	925016;925016	927891;928099	+;+	3084	5093	4734	5181	6537	6478	7355	8080	6828	50286	6251.55	0.550399	0.0801159	6.87003	6.42e-12	1.58e-09
BV898_06988	scaffold0044	154795	161872	-	7078	940	1064	1138	769	165	39	616	224	4955	450.294	-1.26105	0.258994	-4.86903	1.12e-06	0.000241789		RvY_10349	BDGG01000005	1490174	1491806	-	1633	25438	22526	22874	30455	27159	31860	30613	29567	220492	27335.5	0.370607	0.0541823	6.84001	7.92e-12	1.91e-09
BV898_07662	scaffold0051	221967	225206	-	3240	1524	1602	2482	1803	544	66	841	344	9206	835.364	-1.22116	0.252078	-4.8444	1.27e-06	0.000268224		RvY_10402	BDGG01000005;BDGG01000005	1639511;1640295	1640322;1640860	+;+	1350	991	877	971	1238	1084	1315	1362	1297	9135	1131.86	0.442978	0.0648419	6.83166	8.39e-12	1.98e-09
BV898_11141	scaffold0101	52101	56445	+	4345	399	465	586	598	126	32	310	155	2671	253.492	-0.889112	0.184056	-4.83065	1.36e-06	0.000281674		RvY_09306	BDGG01000004	2915440	2916927	-	1488	682	635	674	894	880	1100	1055	976	6896	857.199	0.610718	0.0895858	6.81713	9.29e-12	2.15e-09
BV898_14399	scaffold0175	155658	156505	-	848	17826	22793	27533	18864	15814	3456	54967	20471	181724	18965.8	0.793479	0.164935	4.81085	1.5e-06	0.000304967		RvY_09105	BDGG01000004	2310092	2315216	+	5125	2163	1956	2261	2860	3485	3978	3425	3387	23515	2938.64	0.769956	0.113403	6.78953	1.12e-11	2.55e-09
BV898_06272	scaffold0036	363085	370983	+	7899	1724	2420	3817	3206	1841	415	5606	2144	21173	2188.2	0.615385	0.128661	4.78298	1.73e-06	0.000343739		RvY_14512	BDGG01000010	1254203	1255333	+	1131	360	309	336	449	472	643	552	573	3694	459.663	0.757573	0.111971	6.76583	1.33e-11	2.95e-09
BV898_14400	scaffold0175	158761	160216	-	1456	12121	17074	23750	16228	11942	2747	50149	17679	151690	15481.7	0.896104	0.187709	4.7739	1.81e-06	0.00035282		RvY_17139	BDGG01000015	25826	26964	-	1139	13969	12981	14972	20109	18173	20330	24588	22490	147612	18290.6	0.600449	0.0891839	6.73271	1.67e-11	3.64e-09
BV898_17152	scaffold0282	10530	11978	-	1449	364	536	763	479	388	88	1497	628	4743	493.231	0.977144	0.204909	4.76866	1.85e-06	0.000355417		RvY_08634	BDGG01000004	834720	838040	+	3321	1594	1398	1254	1475	483	537	698	770	8209	998.287	-1.09156	0.163299	-6.68445	2.32e-11	4.97e-09
BV898_10129	scaffold0084	307102	308140	+	1039	552	870	1024	829	590	130	2279	845	7119	734.284	0.891617	0.187149	4.76422	1.9e-06	0.000356732		RvY_01244	BDGG01000001	3617351	3621706	-	4356	530	427	555	677	239	210	276	252	3166	383.543	-1.02463	0.154073	-6.65028	2.93e-11	6.16e-09
BV898_12400	scaffold0125	105839	112623	+	6785	1811	2356	5098	4264	510	80	1920	671	16710	1396.94	-1.4481	0.306083	-4.73108	2.23e-06	0.000412725		RvY_16173	BDGG01000013	508131	508707	-	577	169	133	139	216	252	283	287	283	1762	219.515	0.892019	0.13464	6.62521	3.47e-11	7.17e-09
BV898_15879	scaffold0225	114668	134366	+	19699	317	320	419	228	397	80	833	373	2967	344.455	1.21373	0.257827	4.70753	2.51e-06	0.000455248		RvY_02802	BDGG01000001	7825104	7826027	+	924	1248	1108	1421	1835	2090	2142	2140	2327	14311	1783.06	0.776318	0.117534	6.60503	3.97e-11	8.05e-09
BV898_08955	scaffold0068	215149	222715	-	7567	539	520	906	943	91	37	411	137	3584	320.013	-1.34031	0.286665	-4.67553	2.93e-06	0.000514293		RvY_03283	BDGG01000001	9073219	9075311	-	2093	276	260	315	328	463	468	575	657	3342	417.817	0.994739	0.150654	6.60282	4.03e-11	8.05e-09
BV898_12043	scaffold0117	53349	55795	-	2447	17	27	36	28	4	0	5	1	118	9.5498	-2.64886	0.566263	-4.6778	2.9e-06	0.000514293		RvY_17688	BDGG01000016	440925	442352	+	1428	429	393	261	360	80	96	131	111	1861	225.269	-1.67696	0.255575	-6.56151	5.33e-11	1.04e-08
BV898_18015	scaffold0331	68943	69554	-	612	213	320	328	229	259	55	678	247	2329	255.534	0.941917	0.202759	4.64551	3.39e-06	0.000585127		RvY_06929	BDGG01000003	1455915	1456542	+	628	4141	3937	3944	5122	4934	6083	5308	5488	38957	4841.04	0.481154	0.0736426	6.53364	6.42e-11	1.24e-08
BV898_16405	scaffold0245	42757	45944	+	3188	1373	1787	1729	1406	1358	292	3902	1687	13534	1478.29	0.923126	0.198977	4.63936	3.49e-06	0.000592918		RvY_03379	BDGG01000001	9326445	9326868	+	424	173	192	177	206	455	435	398	366	2402	304.621	1.28149	0.197355	6.49334	8.4e-11	1.58e-08
BV898_15518	scaffold0211	138703	139329	-	627	6575	9906	13513	9750	6248	1588	24290	9441	81311	8403.07	0.773612	0.167516	4.61815	3.87e-06	0.000646284		RvY_04733	BDGG01000002	3901055	3901503	+	449	3017	2649	3418	4229	4281	4788	4683	5021	32086	3987.35	0.634465	0.0977263	6.49226	8.46e-11	1.58e-08
BV898_17245	scaffold0287	32923	33744	+	822	350	429	669	524	320	90	888	382	3652	394.873	0.605876	0.13131	4.6141	3.95e-06	0.00064854		RvY_07975	BDGG01000003	4236642	4237956	-	1315	3499	3013	3387	4586	5226	5196	4973	5120	35000	4362.72	0.649012	0.100025	6.48847	8.67e-11	1.59e-08
BV898_13499	scaffold0150	125749	126972	-	1224	678	782	1465	938	691	136	1734	672	7096	735.595	0.550265	0.119671	4.59817	4.26e-06	0.000689212		RvY_11399	BDGG01000006	1137120	1140484	+	3365	2047	1888	1487	1921	793	932	1012	968	11048	1349.22	-0.867922	0.134827	-6.43729	1.22e-10	2.2e-08
BV898_13978	scaffold0163	50080	57525	+	7446	875	1186	1738	1436	783	209	2572	1095	9894	1038.17	0.618923	0.135268	4.57554	4.75e-06	0.000756277		RvY_07674	BDGG01000003	3502542	3506169	-	3628	1321	1279	1294	1574	2132	2152	1837	2442	14031	1755.84	0.779791	0.121523	6.4168	1.39e-10	2.48e-08
BV898_07403	scaffold0048	319883	320902	-	1020	110	119	452	458	17	6	66	24	1252	99.2697	-2.46884	0.540594	-4.56691	4.95e-06	0.000774529		RvY_04962	BDGG01000002	4621297	4622859	-	1563	1597	1377	1148	1474	654	733	692	754	8429	1029.75	-0.857312	0.133823	-6.40631	1.49e-10	2.61e-08
BV898_11798	scaffold0112	221403	224901	+	3499	269	311	343	249	248	56	721	300	2497	272.998	0.910682	0.199628	4.56189	5.07e-06	0.000774529		RvY_03485	BDGG01000002	281986	283139	-	1154	1230	1085	1141	1593	1283	1521	1514	1603	10970	1355.59	0.364936	0.0570481	6.39698	1.58e-10	2.74e-08
BV898_16260	scaffold0239	106144	107111	-	968	1919	2365	2694	2168	1858	348	4336	1915	17603	1893.21	0.659947	0.144691	4.56108	5.09e-06	0.000774529		RvY_08907	BDGG01000004	1727026	1727647	-	622	24489	21683	20850	27505	15817	18289	19132	19504	167269	20526.5	-0.249228	0.0394918	-6.31088	2.77e-10	4.72e-08
BV898_18461	scaffold0366	27752	30340	+	2589	1698	2250	2096	1704	1944	384	9144	3466	22686	2369.66	1.46769	0.322566	4.55003	5.36e-06	0.000804506		RvY_15455	BDGG01000012	275051	276251	+	1201	2047	1796	1209	1531	194	145	403	400	7725	930.683	-2.43645	0.386685	-6.30088	2.96e-10	4.96e-08
BV898_07701	scaffold0051	433947	438924	-	4978	8175	9545	18291	15934	3579	682	7224	3482	66912	6136.54	-0.901168	0.198811	-4.53279	5.82e-06	0.000848468		RvY_18812	BDGG01000021	151021	151678	+	658	1412	1205	1391	1728	1538	1828	2150	2057	13309	1648.56	0.528541	0.0839147	6.29855	3e-10	4.97e-08
BV898_16259	scaffold0239	104202	105456	-	1255	10081	11879	15163	11490	8418	1637	20943	8834	88445	9280.79	0.479931	0.105876	4.53296	5.82e-06	0.000848468		RvY_15595	BDGG01000012	643735	645492	-	1758	488	498	555	720	790	938	1083	861	5933	739.414	0.834751	0.133051	6.2739	3.52e-10	5.74e-08
BV898_08762	scaffold0065	338389	340262	+	1874	6799	8337	11092	8715	5347	1009	15537	5858	62694	6350.94	0.376489	0.0832703	4.52129	6.15e-06	0.000883459		RvY_07527	BDGG01000003	3078105	3078980	+	876	404	401	418	638	579	748	735	767	4690	581.247	0.743533	0.120622	6.16418	7.08e-10	1.14e-07
BV898_07184	scaffold0046	159908	164681	+	4774	31	41	104	97	0	0	11	2	286	21.4006	-3.88803	0.861503	-4.51307	6.39e-06	0.000897407		RvY_00946	BDGG01000001	2618953	2619923	+	971	19077	16790	20862	27522	23844	28462	31961	30161	198679	24594	0.578669	0.0941259	6.14782	7.86e-10	1.25e-07
BV898_10007	scaffold0081	307142	308169	-	1028	7158	8998	11869	9321	6201	1257	21790	8811	75405	7727.95	0.693008	0.153586	4.51217	6.42e-06	0.000897407		RvY_12294	BDGG01000007	1288377	1289079	+	703	9684	8505	11782	15315	16572	17376	19601	18247	117082	14569.8	0.810937	0.132271	6.13087	8.74e-10	1.37e-07
BV898_18530	scaffold0372	5553	6401	+	849	236	327	474	387	226	52	775	266	2743	280.241	0.613203	0.137725	4.45237	8.49e-06	0.0011719		RvY_11443	BDGG01000006	1247447	1250704	+	3258	14093	12949	13428	17612	13202	14685	16170	16198	118337	14605	0.184579	0.0303915	6.07337	1.25e-09	1.93e-07
BV898_10997	scaffold0098	275987	277390	-	1404	297	502	401	349	399	81	1040	450	3519	392.284	1.08919	0.245169	4.44262	8.89e-06	0.00121017		RvY_05618	BDGG01000002	6665807	6666703	+	897	28719	25653	31181	42432	38512	41208	51506	48241	307452	38079.3	0.626788	0.103784	6.03937	1.55e-09	2.36e-07
BV898_04127	scaffold0020	297621	301113	+	3493	1591	2202	2101	1537	1903	473	4639	1783	16229	1868.06	1.07055	0.241769	4.428	9.51e-06	0.00127829		RvY_04828	BDGG01000002	4149005	4150961	+	1957	273	265	261	303	448	483	428	436	2897	363.686	0.835549	0.138622	6.02754	1.66e-09	2.47e-07
BV898_17675	scaffold0310	9959	14710	-	4752	7733	9270	11203	7390	6770	1605	19761	7276	71008	7639.24	0.746448	0.168978	4.41742	9.99e-06	0.0013253		RvY_16981	BDGG01000014	1109662	1110039	+	378	714	695	945	1169	1319	1461	1532	1588	9423	1174.02	0.883477	0.146568	6.02776	1.66e-09	2.47e-07
BV898_01549	scaffold0006	280675	281047	+	373	16305	22569	31470	22643	14099	3297	52394	20704	183481	18768.4	0.658398	0.149184	4.41333	1.02e-05	0.00133351		RvY_13501	BDGG01000009	288687	290102	-	1416	952	903	1173	1421	1705	1758	2633	2133	12678	1580.51	1.01849	0.170671	5.96755	2.41e-09	3.53e-07
BV898_10006	scaffold0081	302571	305560	-	2990	437	424	125	107	19	2	9	4	1127	104.821	-4.0809	0.929716	-4.3894	1.14e-05	0.00147036		RvY_05983	BDGG01000002	7640462	7641833	-	1372	92	100	118	99	26	22	17	15	489	59.5127	-2.22379	0.376405	-5.90797	3.46e-09	5.01e-07
BV898_07051	scaffold0044	494068	494402	+	335	2564	3210	6234	4144	2662	620	8832	4032	32298	3356.73	0.780239	0.179653	4.34303	1.41e-05	0.00179553		RvY_12917	BDGG01000008	681461	682212	-	752	6705	6174	7273	9334	8054	10185	12237	10929	70891	8778.08	0.619182	0.105138	5.88924	3.88e-09	5.54e-07
BV898_03239	scaffold0015	376008	378723	+	2716	1043	1408	1424	1093	910	243	3328	1287	10736	1155.79	0.913759	0.211498	4.32041	1.56e-05	0.00196552		RvY_06231	BDGG01000002	8492236	8493128	-	893	4865	4337	4581	5980	4604	5266	5716	6140	41489	5121.91	0.266143	0.0452863	5.8769	4.18e-09	5.9e-07
BV898_12313	scaffold0123	147763	149277	-	1515	62	98	139	129	28	3	54	20	533	46.7399	-1.23154	0.285918	-4.30732	1.65e-05	0.00206034		RvY_09979	BDGG01000005	433029	438925	-	5897	21208	19234	23867	31244	27844	30369	34415	37738	225919	27965.9	0.584198	0.100452	5.81569	6.04e-09	8.42e-07
BV898_08682	scaffold0063	363566	364861	+	1296	23055	30850	32649	23523	20970	5016	88057	35542	259662	27394.6	1.06641	0.249112	4.28085	1.86e-05	0.00229376		RvY_10096	BDGG01000005	796245	797777	-	1533	921	793	911	1185	1150	1197	1292	1220	8669	1076.25	0.489918	0.0844506	5.80124	6.58e-09	9.07e-07
BV898_09881	scaffold0080	128287	129711	+	1425	220	242	382	279	61	13	223	97	1517	137.864	-0.783959	0.18351	-4.27202	1.94e-05	0.00235845		RvY_03165	BDGG01000001	8694703	8695706	+	1004	704	668	864	1149	1153	1530	1399	1420	8887	1104.71	0.841849	0.145463	5.78739	7.15e-09	9.74e-07
BV898_11036	scaffold0099	171918	175686	-	3769	503	543	1144	797	180	21	371	77	3636	310.978	-1.46759	0.345505	-4.24766	2.16e-05	0.00259947		RvY_03359	BDGG01000001	9278690	9283613	-	4924	656	634	597	694	249	363	373	391	3957	482.55	-0.794885	0.137691	-5.77298	7.79e-09	1.05e-06
BV898_01901	scaffold0007	717237	719708	+	2472	31	36	223	167	3	0	17	5	482	34.6619	-3.53329	0.833372	-4.23975	2.24e-05	0.00266183		RvY_07074	BDGG01000003	1836897	1838154	-	1258	1600	1465	1770	2388	2549	2843	2512	2658	17785	2214.1	0.695286	0.120762	5.7575	8.54e-09	1.14e-06
BV898_07161	scaffold0046	53583	56371	-	2789	1082	1287	4152	3157	285	76	901	441	11381	946.627	-1.61156	0.380406	-4.23642	2.27e-05	0.00267091		RvY_18019	BDGG01000017	392627	393031	-	405	1765	1684	1555	2111	2745	3344	2743	2473	18420	2307.07	0.807775	0.140693	5.74142	9.39e-09	1.23e-06
BV898_13210	scaffold0142	194257	196044	+	1788	3602	4765	6988	4585	2825	695	8904	3588	35952	3703.67	0.458106	0.108283	4.23064	2.33e-05	0.00270963		RvY_11589	BDGG01000006	1691526	1694232	+	2707	168	160	203	231	57	42	51	82	994	119.719	-1.58589	0.276436	-5.73689	9.64e-09	1.25e-06
BV898_00973	scaffold0003	992399	994313	+	1915	1003	1071	886	736	183	39	467	204	4589	431.045	-1.32896	0.314339	-4.22781	2.36e-05	0.00271348		RvY_16507	BDGG01000013;BDGG01000013	1400934;1402427	1404073;1404250	-;-	3317	2483	2217	2681	3475	3352	3443	3500	3973	25124	3117.08	0.534361	0.093637	5.70673	1.15e-08	1.48e-06
BV898_00795	scaffold0003	103823	106522	-	2700	233	374	515	473	23	16	192	62	1888	162.153	-1.72696	0.410757	-4.20432	2.62e-05	0.00288076		RvY_19106	BDGG01000024	45598	45771	-	174	1241	1169	1586	2018	1970	2407	2766	2798	15955	1979.89	0.859489	0.150756	5.70118	1.19e-08	1.51e-06
BV898_00862	scaffold0003	432754	437009	+	4256	4692	5504	8871	7495	2447	416	6156	2437	38018	3579.46	-0.456235	0.108417	-4.20816	2.57e-05	0.00288076		RvY_16836	BDGG01000014	721287	722131	-	845	4106	3575	3244	4401	5257	5760	5225	5098	36666	4577.71	0.615019	0.108238	5.68212	1.33e-08	1.67e-06
BV898_01754	scaffold0006	1027440	1027991	+	552	914	1052	1101	909	1216	152	2532	1196	9072	992.289	1.05742	0.25126	4.20846	2.57e-05	0.00288076		RvY_12432	BDGG01000007;BDGG01000007	1682980;1683044	1683418;1683449	+;+	470	373	343	362	500	596	816	649	596	4235	529.181	0.893049	0.157333	5.67616	1.38e-08	1.71e-06
BV898_04879	scaffold0025	211114	214389	+	3276	295	361	557	424	87	32	257	79	2092	196.666	-0.990523	0.235719	-4.20214	2.64e-05	0.00288076		RvY_12565	BDGG01000007	2009614	2010256	+	643	442	394	402	495	748	866	789	622	4758	597.966	0.941696	0.166959	5.64029	1.7e-08	2.09e-06
BV898_11074	scaffold0100	42411	44014	+	1604	114	132	275	231	177	40	383	210	1562	175.922	1.02349	0.243566	4.20211	2.64e-05	0.00288076		RvY_10359	BDGG01000005	1522550	1523050	-	501	1497	1353	1332	1725	2316	2790	2101	2168	15282	1914.87	0.805842	0.143085	5.63191	1.78e-08	2.17e-06
BV898_11983	scaffold0116	38009	38695	-	687	418	601	767	593	485	83	1064	416	4427	466.15	0.576997	0.137594	4.19348	2.75e-05	0.00296145		RvY_07570	BDGG01000003	3217495	3219370	+	1876	4715	4222	4647	5939	4915	5732	6885	7024	44079	5449.83	0.457062	0.0815028	5.60792	2.05e-08	2.47e-06
BV898_00899	scaffold0003	630590	643151	+	12562	885	1357	2275	1374	1206	222	5281	1523	14123	1395.14	1.06998	0.255608	4.18602	2.84e-05	0.00302666		RvY_10211	BDGG01000005	1087662	1088237	-	576	2990	2695	2728	3371	2882	3573	3544	3425	25208	3123.38	0.315268	0.0562954	5.60025	2.14e-08	2.55e-06
BV898_17473	scaffold0299	31579	35762	-	4184	287	334	610	499	125	21	204	76	2156	196.045	-1.12299	0.268411	-4.18385	2.87e-05	0.00302666		RvY_08640	BDGG01000004	848685	849830	-	1146	9555	8576	8236	10568	4525	5214	6924	5769	59367	7245.14	-0.596874	0.106641	-5.59703	2.18e-08	2.58e-06
BV898_00216	scaffold0001	1115405	1119787	+	4383	248	262	253	212	52	10	109	24	1170	107.527	-1.58824	0.380392	-4.17527	2.98e-05	0.0030802		RvY_16233	BDGG01000013	655999	656304	+	306	1065	933	940	1270	1064	1483	1517	1428	9700	1200.74	0.511895	0.091566	5.59045	2.26e-08	2.65e-06
BV898_05998	scaffold0034	301160	302086	-	927	948	1228	2165	1307	911	238	3602	1690	12089	1265.76	0.935554	0.22406	4.17546	2.97e-05	0.0030802		RvY_05502	BDGG01000002	6279105	6282216	-	3112	387	353	233	363	44	54	107	105	1646	197.355	-2.00697	0.359316	-5.58553	2.33e-08	2.7e-06
BV898_05593	scaffold0031	12032	19551	+	7520	1058	1388	1616	1304	465	74	1087	360	7352	688.999	-0.705809	0.169966	-4.15264	3.29e-05	0.00336764		RvY_14254	BDGG01000010	513917	514312	+	396	36976	31623	12687	17234	125118	122746	137258	67915	551557	71158	2.31833	0.415344	5.58171	2.38e-08	2.73e-06
BV898_10644	scaffold0093	51536	54044	-	2509	933	1169	1525	1248	849	165	1917	853	8659	913.235	0.444636	0.107168	4.14894	3.34e-05	0.00338896		RvY_15866	BDGG01000012	1347782	1348405	+	624	2167	2013	2180	2732	2341	3070	3147	2800	20450	2534.43	0.450279	0.0812275	5.54343	2.97e-08	3.37e-06
BV898_08729	scaffold0065	135768	138511	+	2744	12	18	41	31	0	0	4	3	109	8.34081	-3.04914	0.737476	-4.13456	3.56e-05	0.00357324		RvY_04739	BDGG01000002	3916965	3917784	+	820	11599	10166	10951	14093	12773	14980	13899	13525	101986	12650.4	0.374228	0.0675862	5.53704	3.08e-08	3.46e-06
BV898_00331	scaffold0001	1785210	1790433	+	5224	6807	7724	9778	7658	5123	1169	14020	6361	58640	6218.31	0.517693	0.12613	4.10445	4.05e-05	0.00403286		RvY_06405	BDGG01000002	8919733	8933321	-	13589	1232	1118	1205	1609	534	806	790	862	8156	989.642	-0.662191	0.119691	-5.53252	3.16e-08	3.51e-06
BV898_01165	scaffold0004	355100	356107	+	1008	445	731	811	381	563	146	3799	931	7807	778.983	1.65882	0.404604	4.09986	4.13e-05	0.00407455		RvY_09677	BDGG01000004;BDGG01000004;BDGG01000004	4155154;4155154;4156860	4156706;4157926;4158923	+;+;+	3770	226	221	236	311	333	383	426	350	2486	309.634	0.721588	0.130697	5.52108	3.37e-08	3.71e-06
BV898_02507	scaffold0010	825458	827395	+	1938	951	1262	1320	845	944	189	2969	1070	9550	1014.03	0.907682	0.221863	4.09118	4.29e-05	0.00419026		RvY_00889	BDGG01000001	2477849	2479574	+	1726	22561	20366	21164	27567	26071	29781	26904	26945	201359	25004.4	0.397306	0.0721218	5.50882	3.61e-08	3.94e-06
BV898_02125	scaffold0008	807036	808583	+	1548	600	916	1554	1147	715	227	4590	1313	11062	1113.48	1.29445	0.318583	4.06314	4.84e-05	0.00468277		RvY_16996	BDGG01000014	1139952	1146879	+	6928	362	313	360	453	423	621	663	586	3781	469.222	0.749955	0.136322	5.50135	3.77e-08	4.08e-06
BV898_02679	scaffold0011	735334	738903	+	3570	187	158	698	494	31	0	53	40	1661	127.188	-2.84626	0.70788	-4.02083	5.8e-05	0.00552947		RvY_11219	BDGG01000006	590476	590814	+	339	798	748	599	714	179	194	290	355	3877	470.147	-1.39064	0.253453	-5.48677	4.09e-08	4.39e-06
BV898_12917	scaffold0136	42815	45494	+	2680	50	64	168	155	14	0	24	16	491	38.959	-2.18096	0.54255	-4.01984	5.82e-05	0.00552947		RvY_01383	BDGG01000001	4000088	4001803	+	1716	1016	936	624	855	143	229	365	262	4430	535.261	-1.68274	0.309865	-5.43057	5.62e-08	5.97e-06
BV898_02629	scaffold0011	506227	507563	+	1337	1094	1416	1545	1082	959	226	2767	1085	10174	1096.59	0.72425	0.180607	4.01009	6.07e-05	0.00571028		RvY_08605	BDGG01000004	732629	733245	-	617	319	271	390	476	515	614	822	733	4140	514.683	1.01344	0.186958	5.42068	5.94e-08	6.25e-06
BV898_00397	scaffold0002	57387	60347	-	2961	803	745	1747	1512	319	50	775	253	6204	549.855	-1.01867	0.255572	-3.98583	6.72e-05	0.00626956		RvY_07120	BDGG01000003	2002376	2003455	-	1080	1978	1761	2329	3033	3319	3906	3136	3819	23281	2899.09	0.785563	0.145009	5.41735	6.05e-08	6.31e-06
BV898_01684	scaffold0006	765165	767046	+	1882	542	810	3985	2874	147	53	272	99	8782	682.453	-2.56273	0.643491	-3.98254	6.82e-05	0.00630026		RvY_03251	BDGG01000001	8981929	8982978	-	1050	322	274	205	235	68	45	72	95	1316	159.87	-1.77777	0.329035	-5.40297	6.55e-08	6.77e-06
BV898_04954	scaffold0025	578083	580672	-	2590	136	144	278	205	41	13	72	27	916	85.0945	-1.33092	0.336297	-3.95757	7.57e-05	0.00693453		RvY_07793	BDGG01000003;BDGG01000003	3787348;3787348	3787905;3788008	-;-	661	803	658	626	883	986	1257	1068	1024	7305	910.461	0.683182	0.126663	5.39368	6.9e-08	7.07e-06
BV898_07562	scaffold0050	218413	219317	-	905	1852	2411	2864	2057	1485	400	6944	2653	20666	2146.46	0.950621	0.241238	3.94059	8.13e-05	0.00725158		RvY_03855	BDGG01000002	1329211	1330141	-	931	1081	844	1061	1341	1372	1370	1461	1515	10045	1247.75	0.542421	0.100789	5.38174	7.38e-08	7.49e-06
BV898_12824	scaffold0134	65194	67857	+	2664	27	33	35	31	7	1	10	2	146	13.084	-1.88516	0.478231	-3.94195	8.08e-05	0.00725158		RvY_04599	BDGG01000002	3466181	3473332	-	7152	559	516	407	553	195	145	247	225	2847	345.876	-1.20069	0.223545	-5.37114	7.82e-08	7.88e-06
BV898_14573	scaffold0180	108935	112038	+	3104	6333	8683	9536	6576	5301	1311	17914	6757	62411	6599.84	0.720674	0.182879	3.9407	8.12e-05	0.00725158		RvY_13050	BDGG01000008	1023824	1024171	-	348	4011	3718	4964	6109	5855	6552	6986	6983	45178	5607.69	0.626663	0.116723	5.36882	7.93e-08	7.91e-06
BV898_12294	scaffold0123	40386	58214	+	17829	78	77	505	568	1	0	36	13	1278	92.6704	-4.17606	1.06595	-3.9177	8.94e-05	0.0079074		RvY_01493	BDGG01000001	4273270	4275550	+	2281	17068	15417	17903	22873	10562	13014	13572	14608	125017	15260.5	-0.371084	0.0693357	-5.35198	8.7e-08	8.61e-06
BV898_07581	scaffold0050	276910	278451	+	1542	132	132	177	126	27	2	77	42	715	62.9899	-1.24195	0.317271	-3.91447	9.06e-05	0.00794611		RvY_08329	BDGG01000003	5321811	5323762	+	1952	157	152	123	146	50	64	54	65	811	98.8532	-1.19352	0.223524	-5.33958	9.32e-08	9.14e-06
BV898_03168	scaffold0015	26695	34821	-	8127	546	570	840	813	221	35	372	126	3523	327.278	-1.0319	0.265174	-3.89142	9.97e-05	0.00852383		RvY_12800	BDGG01000008	323542	326594	+	3053	3705	3424	2738	3716	1305	1623	2140	2001	20652	2513.28	-0.828901	0.155406	-5.33379	9.62e-08	9.36e-06
BV898_07472	scaffold0049	207770	209054	+	1285	497	651	1399	1043	195	47	586	145	4563	401.058	-1.08311	0.278326	-3.89151	9.96e-05	0.00852383		RvY_08201	BDGG01000003	4921854	4922219	-	366	342	362	295	365	581	774	561	586	3866	486.387	1.00168	0.188286	5.31996	1.04e-07	1e-05
BV898_16781	scaffold0262	70707	73536	-	2830	4829	5887	7642	5684	4175	713	12541	5055	46526	4747.25	0.574277	0.147521	3.89284	9.91e-05	0.00852383		RvY_12659	BDGG01000007	2279192	2281170	+	1979	868	782	677	887	310	369	480	498	4871	592.377	-0.840975	0.158228	-5.31497	1.07e-07	1e-05
BV898_13416	scaffold0148	64583	65948	+	1366	2001	2332	3627	2779	1748	316	6035	2337	21175	2126.32	0.616646	0.158668	3.88639	0.000101746	0.00863092		RvY_13666	BDGG01000009	718503	719177	-	675	801	812	721	909	916	979	1120	1127	7385	918.104	0.477024	0.0897409	5.31557	1.06e-07	1e-05
BV898_11942	scaffold0115	110454	117019	-	6566	275	362	805	649	83	8	284	115	2581	213.561	-1.44597	0.372287	-3.88401	0.000102748	0.00863121		RvY_16174	BDGG01000013	509071	509376	+	306	5560	5452	5420	7203	8557	11244	8334	8085	59855	7483.05	0.756245	0.142255	5.31613	1.06e-07	1e-05
BV898_17026	scaffold0275	22839	27556	-	4718	4234	4581	9108	7646	1648	294	4985	2131	34627	3123.43	-0.768421	0.197923	-3.88243	0.000103418	0.00863121		RvY_07164	BDGG01000003	2131267	2132972	+	1706	1028	881	1221	1654	1661	1759	2336	2290	12830	1591.43	0.890284	0.168243	5.29167	1.21e-07	1.13e-05
BV898_09327	scaffold0073	23991	26035	-	2045	322	452	1254	835	148	15	135	89	3250	270.383	-1.8314	0.475511	-3.85144	0.000117424	0.00964459		RvY_06859	BDGG01000003	1242895	1243772	+	878	556	532	497	601	791	819	768	760	5324	666.536	0.653829	0.124323	5.2591	1.45e-07	1.34e-05
BV898_10261	scaffold0087	65357	67024	+	1668	3899	5814	6276	4250	3524	1016	11088	4475	40342	4409.51	0.790475	0.205147	3.85322	0.000116576	0.00964459		RvY_04049	BDGG01000002	1882586	1884512	-	1927	368	303	164	192	45	50	66	68	1256	152.953	-2.07197	0.394663	-5.24998	1.52e-07	1.39e-05
BV898_01634	scaffold0006	578478	578960	+	483	115	226	585	225	473	44	2177	543	4388	416.723	2.00301	0.521633	3.83988	0.000123094	0.00992759		RvY_09110	BDGG01000004	2325588	2328332	-	2745	1790	1666	1904	2364	2456	2715	2528	2424	17847	2221.82	0.529971	0.100948	5.24996	1.52e-07	1.39e-05
BV898_04979	scaffold0025	692562	693617	+	1056	9	13	9	5	7	1	424	304	772	78.4565	4.66871	1.21626	3.83858	0.000123747	0.00992759		RvY_05188	BDGG01000002	5269075	5269422	-	348	466	387	397	555	559	643	707	581	4295	533.784	0.601758	0.114814	5.24115	1.6e-07	1.44e-05
BV898_07233	scaffold0046	482318	483151	-	834	218	243	552	486	97	12	189	79	1876	163.945	-1.16589	0.303642	-3.8397	0.000123187	0.00992759		RvY_07955	BDGG01000003	4187583	4190311	+	2729	1327	1309	1323	1579	2371	2807	1945	2160	14821	1863.2	0.882806	0.168765	5.23098	1.69e-07	1.5e-05
BV898_09491	scaffold0075	82325	86827	-	4503	132	190	271	202	127	25	401	145	1493	150.792	0.548074	0.142873	3.8361	0.000125004	0.00995132		RvY_11213	BDGG01000006	571071	571966	-	896	623	545	513	703	778	885	805	778	5630	701.625	0.582675	0.111391	5.23092	1.69e-07	1.5e-05
BV898_04891	scaffold0025	257803	263458	+	5656	717	764	1185	739	575	107	1819	743	6649	679.742	0.625263	0.163514	3.82392	0.000131347	0.0102978		RvY_12167	BDGG01000007	906641	908295	+	1655	735	610	831	1103	1012	1372	1263	1345	8271	1025.24	0.746023	0.142649	5.22977	1.7e-07	1.5e-05
BV898_11176	scaffold0101	189512	199024	-	9513	205	242	608	422	77	9	226	82	1871	157.783	-1.18652	0.310228	-3.82468	0.000130941	0.0102978		RvY_18071	BDGG01000017	525702	529480	-	3779	189	174	175	287	475	505	342	401	2548	321.035	1.22531	0.235225	5.20909	1.9e-07	1.66e-05
BV898_03581	scaffold0017	204774	217289	-	12516	580	627	1268	1160	218	20	462	232	4567	396.991	-1.22408	0.320327	-3.82134	0.000132731	0.0103281		RvY_14471	BDGG01000010	1135829	1136167	-	339	1084	938	1078	1233	1175	1327	1627	1475	9937	1233.34	0.49524	0.0951063	5.20723	1.92e-07	1.67e-05
BV898_08999	scaffold0069	70980	90055	+	19076	427	518	700	447	356	76	1311	597	4432	460.838	0.843054	0.221094	3.81309	0.000137238	0.0105991		RvY_00797	BDGG01000001	2251499	2252410	+	912	272	251	284	379	438	504	430	429	2987	372.79	0.746405	0.143501	5.2014	1.98e-07	1.7e-05
BV898_19500	scaffold0548	643	1755	-	1113	45	56	124	71	57	13	351	107	824	80.7238	1.41392	0.371706	3.80387	0.000142452	0.0109203		RvY_12382	BDGG01000007	1553049	1554680	-	1632	579	612	493	625	219	171	308	215	3222	392.189	-1.21496	0.233571	-5.2017	1.97e-07	1.7e-05
BV898_09038	scaffold0069	230933	232267	-	1335	10096	12502	17677	14188	5261	1104	15651	6113	82592	7979.84	-0.212333	0.0558557	-3.80146	0.000143848	0.0109462		RvY_09505	BDGG01000004	3600359	3604507	-	4149	1971	1675	1839	2312	970	1403	1114	1326	12610	1537.72	-0.567897	0.109447	-5.18877	2.12e-07	1.79e-05
BV898_02392	scaffold0010	260592	262517	+	1926	1993	2511	4215	3391	1919	358	5315	2289	21991	2233.74	0.470579	0.123995	3.79515	0.000147553	0.0111462		RvY_12969	BDGG01000008	807192	807678	-	487	621	555	745	934	1098	1166	1027	1154	7300	910.811	0.784884	0.151274	5.1885	2.12e-07	1.79e-05
BV898_07589	scaffold0050	306524	309127	+	2604	1803	2091	2707	2330	1292	292	3858	1449	15822	1627.85	0.364574	0.0961165	3.79304	0.000148814	0.0111599		RvY_11288	BDGG01000006	761420	769360	-	7941	752	730	851	1062	324	392	534	506	5151	623.905	-0.827627	0.15956	-5.18694	2.14e-07	1.79e-05
BV898_04254	scaffold0021	105346	108988	+	3643	807	850	1573	1489	148	26	718	320	5931	506.263	-1.36754	0.361091	-3.78725	0.000152324	0.011341		RvY_18382	BDGG01000018	585339	588193	+	2855	4002	3500	3647	4820	2437	2499	3036	3196	27137	3316.9	-0.385603	0.0744654	-5.17829	2.24e-07	1.86e-05
BV898_10295	scaffold0087	267413	271642	-	4230	15	12	15	8	0	0	0	1	51	4.28689	-4.16592	1.10186	-3.78082	0.000156313	0.0115549		RvY_07170	BDGG01000003	2146273	2149366	+	3094	528	494	543	618	149	114	269	203	2918	352.488	-1.45392	0.281333	-5.16796	2.37e-07	1.96e-05
BV898_00704	scaffold0002	1431700	1434287	-	2588	105	110	126	120	17	1	60	33	572	49.824	-1.40398	0.372073	-3.77341	0.000161032	0.0117939		RvY_17104	BDGG01000014;BDGG01000014	1458422;1458764	1459260;1460100	+;+	1679	160	126	281	358	27	52	22	15	1041	122.044	-2.82104	0.546155	-5.16528	2.4e-07	1.97e-05
BV898_06321	scaffold0037	13910	21952	-	8043	84	94	331	342	28	3	72	15	969	76.6859	-2.12892	0.564561	-3.77094	0.000162636	0.0117939		RvY_04440	BDGG01000002	3002773	3004355	-	1583	39544	35194	36103	46998	56199	63979	48515	53273	379805	47447.6	0.634241	0.123167	5.14944	2.61e-07	2.13e-05
BV898_14423	scaffold0176	87141	87551	+	411	1263	1487	3765	2818	2181	417	19501	8414	39846	3914.83	2.19772	0.582882	3.77043	0.000162966	0.0117939		RvY_06720	BDGG01000003;BDGG01000003	863011;863011	864428;865074	-;-	2064	988	911	846	1070	382	420	431	657	5705	693.394	-0.896828	0.174274	-5.14608	2.66e-07	2.15e-05
BV898_04953	scaffold0025	573333	578058	+	4726	675	787	2033	1576	289	57	665	303	6385	563.335	-1.05999	0.281795	-3.76157	0.00016885	0.0121232		RvY_17945	BDGG01000017;BDGG01000017	190833;191132	191135;191521	-;-	689	3693	3059	3699	4606	4165	4634	4645	4520	33021	4093.39	0.392617	0.0763931	5.13943	2.76e-07	2.22e-05
BV898_15040	scaffold0195	52699	57189	-	4491	181	297	344	472	51	17	191	72	1625	146.842	-1.19429	0.317624	-3.76008	0.000169858	0.0121232		RvY_13222	BDGG01000008;BDGG01000008	1463960;1464192	1464364;1465295	-;-	1336	3252	2964	3028	3832	3645	4026	3604	4092	28443	3531.3	0.36669	0.0713868	5.13667	2.8e-07	2.23e-05
BV898_07828	scaffold0053	42299	45267	+	2969	18001	23481	25116	19258	15079	3268	41985	17003	163191	17319.5	0.592181	0.157595	3.75761	0.000171544	0.0121597		RvY_09047	BDGG01000004	2132621	2133654	-	1034	853	761	1011	1214	1164	1321	1377	1609	9310	1154.75	0.643139	0.125244	5.13511	2.82e-07	2.24e-05
BV898_06271	scaffold0036	360482	361939	-	1458	595	623	1186	881	287	52	587	257	4468	421.113	-0.621725	0.166315	-3.73824	0.000185314	0.0130463		RvY_00592	BDGG01000001	1688557	1690069	+	1513	26	29	64	86	2	0	0	1	208	23.992	-5.90106	1.15159	-5.12429	2.99e-07	2.34e-05
BV898_00326	scaffold0001	1746709	1748511	+	1803	259	308	619	350	90	12	307	71	2016	172.227	-1.04869	0.280844	-3.73405	0.000188427	0.0131759		RvY_07789	BDGG01000003	3775529	3778937	-	3409	1649	1444	1517	2102	792	949	1105	1266	10824	1314.48	-0.579651	0.1131	-5.1251	2.97e-07	2.34e-05
BV898_08078	scaffold0056	23831	28206	+	4376	111	127	517	517	44	2	64	27	1409	110.035	-2.3804	0.63944	-3.72263	0.000197157	0.0136025		RvY_06963	BDGG01000003	1548418	1548891	-	474	988	826	1229	1458	1709	2154	1864	1742	11970	1494.43	0.874506	0.170731	5.12213	3.02e-07	2.35e-05
BV898_14369	scaffold0174	161835	175879	+	14045	158	229	545	392	57	15	194	44	1634	139.295	-1.31043	0.35193	-3.72356	0.000196431	0.0136025		RvY_04503	BDGG01000002	3170522	3171229	+	708	1506	1290	1402	1877	1549	1763	2131	2203	13721	1695.46	0.460916	0.0902037	5.10972	3.23e-07	2.47e-05
BV898_09606	scaffold0076	257682	259298	+	1617	43	64	56	50	40	18	156	75	502	59.8747	1.25163	0.337177	3.71208	0.000205563	0.0140886		RvY_06690	BDGG01000003	746467	747296	+	830	3949	3853	3552	4597	5808	7113	5707	5215	39794	4982.13	0.716782	0.140264	5.11023	3.22e-07	2.47e-05
BV898_06269	scaffold0036	349533	353895	-	4363	3580	3969	4824	4315	1363	164	1961	1179	21355	2005.98	-1.00558	0.271687	-3.70124	0.000214545	0.014512		RvY_09076	BDGG01000004	2221513	2227666	+	6154	327	267	315	380	367	497	475	446	3074	381.827	0.599248	0.117456	5.10189	3.36e-07	2.56e-05
BV898_18042	scaffold0334	16484	18742	-	2259	182	255	415	294	180	51	1070	441	2888	294.531	1.22955	0.332086	3.70251	0.000213477	0.014512		RvY_02388	BDGG01000001	6625241	6626788	+	1548	9968	8804	9620	12626	10619	12365	12288	11395	87685	10855.5	0.323839	0.0636633	5.08675	3.64e-07	2.76e-05
BV898_08169	scaffold0057	132603	133551	+	949	204	275	409	310	90	19	287	109	1703	158.537	-0.495392	0.134701	-3.67772	0.00023533	0.0158145		RvY_04153	BDGG01000002	2193220	2193420	-	201	3502	3261	3700	5143	4977	6387	5050	5363	37383	4645.1	0.625843	0.123065	5.08544	3.67e-07	2.76e-05
BV898_11354	scaffold0105	12589	13352	+	764	3004	3934	6403	4714	3104	498	7756	3345	32758	3321.75	0.463163	0.126482	3.66189	0.00025036	0.016716		RvY_10996	BDGG01000005	3229233	3232611	-	3379	259	223	228	299	125	159	160	155	1608	195.996	-0.622156	0.122517	-5.07812	3.81e-07	2.85e-05
BV898_16678	scaffold0257	10447	14087	+	3641	297	407	1402	1595	34	15	327	104	4181	325.972	-2.3192	0.633728	-3.65961	0.000252604	0.0167577		RvY_00072	BDGG01000001	188562	189456	-	895	616	617	821	1079	1032	1391	1434	1320	8310	1031.9	0.863548	0.170097	5.0768	3.84e-07	2.85e-05
BV898_08738	scaffold0065	222358	224931	-	2574	473	610	1234	812	600	122	3931	1242	9024	872.717	1.41891	0.388866	3.64885	0.000263413	0.0173635		RvY_05615	BDGG01000002	6656592	6660707	+	4116	1047	970	1291	1671	539	630	697	782	7627	922.345	-0.775348	0.152914	-5.0705	3.97e-07	2.93e-05
BV898_07095	scaffold0045	233013	235057	-	2045	3563	5236	5791	3760	3271	719	10295	3539	36174	3778.74	0.663809	0.182225	3.64281	0.000269683	0.0176642		RvY_13890	BDGG01000009	1419013	1419368	+	356	1192	899	1177	1498	1434	1728	2018	1648	11594	1438.56	0.655465	0.129347	5.06751	4.03e-07	2.95e-05
BV898_01471	scaffold0005	976114	979994	-	3881	1189	1519	3121	2800	580	118	1257	463	11047	999.124	-0.944999	0.259784	-3.63763	0.000275156	0.0179093		RvY_01260	BDGG01000001	3661650	3662885	-	1236	33394	29594	27825	36553	40470	41553	40322	38455	288166	35914.5	0.474029	0.0940028	5.04271	4.59e-07	3.34e-05
BV898_03340	scaffold0015	766978	768760	-	1783	339	396	837	668	121	28	453	148	2990	264.793	-0.854857	0.235558	-3.62907	0.000284444	0.0183982		RvY_07946	BDGG01000003	4162704	4163534	-	831	719	738	1019	1206	1310	1506	1501	1530	9529	1187.01	0.805361	0.160259	5.02536	5.02e-07	3.64e-05
BV898_04863	scaffold0025	147279	152809	-	5531	36	42	82	104	13	0	11	4	292	23.7578	-2.36247	0.65185	-3.62425	0.000289797	0.018628		RvY_07263	BDGG01000003	2416195	2416901	+	707	3075	2703	3432	4416	3716	4601	5697	5542	33182	4103.02	0.651081	0.129898	5.01224	5.38e-07	3.85e-05
BV898_09689	scaffold0077	234014	236014	-	2001	244	283	671	371	80	17	78	32	1776	155.383	-1.73662	0.479709	-3.62016	0.000294422	0.0188085		RvY_10417	BDGG01000005	1670865	1671933	-	1069	110	118	89	107	34	45	38	43	584	71.1781	-1.29006	0.257513	-5.00968	5.45e-07	3.85e-05
BV898_09255	scaffold0072	126676	129772	-	3097	16	18	31	30	4	1	7	3	110	9.76969	-1.84481	0.510062	-3.61684	0.000298218	0.0189341		RvY_11150	BDGG01000006	394907	397662	-	2756	2352	1946	2213	2780	2294	2855	2765	2719	19924	2465.14	0.327082	0.0652945	5.00934	5.46e-07	3.85e-05
BV898_01874	scaffold0007	584414	586864	+	2451	943	1057	1992	1862	455	63	1091	388	7851	706.951	-0.813752	0.225108	-3.61493	0.000300424	0.0189579		RvY_15677	BDGG01000012	867430	868044	+	615	870	822	1031	1239	1141	1342	1325	1381	9151	1135.3	0.523123	0.1044	5.01075	5.42e-07	3.85e-05
BV898_07783	scaffold0052	284096	284982	+	887	1387	1602	1874	1425	1318	198	3352	1366	12522	1306.65	0.669135	0.185275	3.61157	0.000304344	0.0189975		RvY_00890	BDGG01000001	2480493	2481977	+	1485	13397	12252	14108	18918	17770	20428	17753	18552	133178	16531.1	0.489222	0.097849	4.99977	5.74e-07	4.03e-05
BV898_09713	scaffold0077	352924	354500	+	1577	157	271	482	397	81	18	149	65	1620	146.518	-1.10733	0.306633	-3.61125	0.000304724	0.0189975		RvY_02988	BDGG01000001	8319666	8321243	+	1578	248	228	366	418	81	118	136	139	1734	208.133	-1.28358	0.259167	-4.95273	7.32e-07	5.1e-05
BV898_00971	scaffold0003	985600	986577	-	978	1568	1963	2981	2690	1894	296	7502	3534	22428	2288.63	1.12937	0.314252	3.59384	0.000325846	0.0201927		RvY_12178	BDGG01000007	947981	948879	-	899	20140	17319	14254	19418	21872	26664	24244	24036	167947	20932.8	0.573077	0.116162	4.93344	8.08e-07	5.6e-05
BV898_12407	scaffold0125	151996	152205	-	210	186	258	248	130	206	38	848	255	2169	223.939	1.25119	0.348515	3.59007	0.000330585	0.0203644		RvY_13333	BDGG01000008	1821955	1822508	-	554	1529	1372	1633	2111	4593	3374	3016	2774	20402	2593.28	1.21782	0.247182	4.92682	8.36e-07	5.76e-05
BV898_04325	scaffold0021	415692	416421	-	730	463	505	1176	1102	133	19	509	200	4107	346.937	-1.27349	0.355777	-3.57946	0.000344304	0.021084		RvY_09502	BDGG01000004	3591292	3591927	-	636	12893	11532	7592	10804	4437	5606	5838	5380	64082	7827.75	-0.893358	0.181421	-4.92422	8.47e-07	5.8e-05
BV898_13117	scaffold0140	79878	86775	-	6898	1732	2137	2797	1867	1457	301	6558	2512	19361	1960.46	0.925101	0.258847	3.57393	0.000351669	0.0214084		RvY_08368	BDGG01000004	24947	25279	+	333	287	328	386	497	475	640	727	815	4155	515.386	0.95147	0.193272	4.92295	8.52e-07	5.8e-05
BV898_03290	scaffold0015	558025	562677	-	4653	15	29	89	50	45	11	211	70	520	53.5265	1.61623	0.454732	3.55425	0.000379052	0.0226752		RvY_17831	BDGG01000016	961244	961870	+	627	16486	14685	15387	19739	18508	21891	18730	19662	145088	18013.8	0.38574	0.0784595	4.91643	8.81e-07	5.97e-05
BV898_10707	scaffold0094	74238	88513	-	14276	1698	1763	3623	3161	606	165	1193	655	12864	1200.21	-0.951931	0.267785	-3.55483	0.000378218	0.0226752		RvY_13629	BDGG01000009	620751	622711	+	1961	609	559	674	821	750	882	1011	880	6186	767.356	0.535694	0.109063	4.9118	9.02e-07	6.07e-05
BV898_11185	scaffold0101	246598	249195	+	2598	91	129	535	457	34	5	111	22	1384	107.389	-2.10179	0.591054	-3.55601	0.000376527	0.0226752		RvY_09312	BDGG01000004	2947256	2948080	+	825	755	641	813	1000	1137	1376	1125	1113	7960	993.15	0.708951	0.1446	4.90283	9.45e-07	6.32e-05
BV898_12494	scaffold0127	156532	166481	+	9950	840	908	813	629	204	34	222	100	3750	355.24	-1.55125	0.440064	-3.52506	0.00042339	0.0251819		RvY_13613	BDGG01000009	577593	578669	+	1077	536	442	585	851	797	884	1162	1045	6302	780.549	0.831386	0.169958	4.89173	1e-06	6.65e-05
BV898_18245	scaffold0348	56757	58153	-	1397	72	95	177	117	91	16	654	220	1442	137.985	1.5656	0.447531	3.49832	0.000468203	0.0276882		RvY_14652	BDGG01000010	1680798	1683809	+	3012	1755	1661	1022	1368	429	520	683	694	8132	990.638	-1.21896	0.24946	-4.88641	1.03e-06	6.79e-05
BV898_17408	scaffold0295	68619	71529	+	2911	196	317	307	239	72	13	102	29	1275	118.174	-1.38815	0.397186	-3.49495	0.00047415	0.0278806		RvY_06052	BDGG01000002	7819846	7820148	-	303	1178	1242	1305	1600	1444	1678	2076	2216	12739	1578.73	0.597565	0.122428	4.88094	1.06e-06	6.94e-05
BV898_04480	scaffold0022	269262	272312	+	3051	720	773	1376	1070	369	65	848	294	5515	519.19	-0.52969	0.151724	-3.49115	0.000480941	0.0281201		RvY_04313	BDGG01000002	2654833	2655153	+	321	491	511	450	638	702	1037	847	734	5410	675.154	0.801562	0.164799	4.86389	1.15e-06	7.53e-05
BV898_11214	scaffold0102	167215	168494	+	1280	186	219	1003	673	462	142	4902	1157	8744	823.399	2.17515	0.623669	3.48767	0.00048725	0.028192		RvY_07301	BDGG01000003	2522954	2525713	+	2760	1760	1465	1101	1366	395	370	608	732	7797	946.522	-1.33463	0.274688	-4.8587	1.18e-06	7.68e-05
BV898_14674	scaffold0183	124915	125406	+	492	514	743	1259	810	531	106	2001	646	6610	653.986	0.652904	0.187214	3.48747	0.000487618	0.028192		RvY_17641	BDGG01000016	265082	267042	-	1961	1515	1309	897	1064	498	487	495	521	6786	831.69	-1.14135	0.235295	-4.85072	1.23e-06	7.95e-05
BV898_19082	scaffold0441	21009	22027	-	1019	983	1226	1958	1326	802	171	2821	883	10170	1011.98	0.456239	0.131006	3.48258	0.000496607	0.0285522		RvY_08925	BDGG01000004;BDGG01000004	1773158;1773158	1774519;1774631	+;+	1474	2313	2312	3280	4139	4285	4691	5376	7160	33556	4163.38	0.969678	0.200069	4.84672	1.26e-06	8e-05
BV898_10291	scaffold0087	245412	247149	-	1738	995	1356	1201	896	1155	188	2606	1048	9445	1032.67	0.886532	0.254969	3.47702	0.000507016	0.0289895		RvY_09106	BDGG01000004	2315825	2318162	+	2338	379	318	357	582	85	121	201	171	2214	263.454	-1.3701	0.28271	-4.84631	1.26e-06	8e-05
BV898_07665	scaffold0051	238214	239578	+	1365	645	974	1523	1061	715	176	5957	1779	12830	1229.97	1.48564	0.4278	3.47275	0.000515153	0.029293		RvY_13348	BDGG01000008;BDGG01000008;BDGG01000008	1885703;1885792;1887287	1887249;1887682;1888743	-;-;-	3041	521	445	665	809	923	1319	921	1225	6828	851.117	0.986378	0.203458	4.84807	1.25e-06	8e-05
BV898_01758	scaffold0007	7954	11375	+	3422	153	180	208	163	28	14	55	25	826	79.98	-1.46367	0.421976	-3.46861	0.000523155	0.0295854		RvY_03647	BDGG01000002	734197	736077	+	1881	4781	4385	4802	6079	5733	6682	5711	6137	44310	5502.31	0.413008	0.0853102	4.84124	1.29e-06	8.16e-05
BV898_14413	scaffold0176	26516	28378	-	1863	467	605	650	419	462	77	2278	788	5746	575.247	1.23171	0.355698	3.4628	0.000534579	0.0300672		RvY_13702	BDGG01000009	829382	830430	+	1049	290	230	205	247	93	95	127	131	1418	172.68	-1.00765	0.208605	-4.83041	1.36e-06	8.57e-05
BV898_00097	scaffold0001	543558	545505	+	1948	73	92	469	384	35	4	45	24	1126	88.397	-2.21131	0.640537	-3.45228	0.000555878	0.0310961		RvY_17028	BDGG01000014	1233985	1239380	+	5396	620	600	833	1078	1572	1593	5718	3425	15439	1921.12	2.08897	0.433012	4.82427	1.41e-06	8.79e-05
BV898_11085	scaffold0100	91769	96547	-	4779	6	5	36	30	0	0	0	1	78	5.64538	-4.5358	1.31456	-3.45044	0.000559682	0.0311406		RvY_18960	BDGG01000022	176167	178542	-	2376	2249	2001	1924	2260	996	1163	1386	1570	13549	1655.58	-0.608539	0.12618	-4.82277	1.42e-06	8.81e-05
BV898_15979	scaffold0229	81735	84896	-	3162	3000	4387	5260	3593	2540	582	11024	4155	34541	3508.21	0.792878	0.230293	3.44291	0.000575499	0.0318494		RvY_13612	BDGG01000009	575747	576042	-	296	1578	1533	1001	1338	2935	2787	8322	4124	23618	2965.11	1.83419	0.380563	4.81967	1.44e-06	8.85e-05
BV898_07194	scaffold0046	237449	240631	-	3183	71	99	144	109	7	8	20	9	467	43.2827	-2.03405	0.593522	-3.42708	0.000610104	0.0334072		RvY_17961	BDGG01000017	237620	239896	-	2277	141	165	111	178	36	52	69	64	816	98.4111	-1.31258	0.272292	-4.82048	1.43e-06	8.85e-05
BV898_14528	scaffold0179	110388	114768	-	4381	32	32	47	29	4	0	18	8	170	14.1888	-1.53884	0.448973	-3.42748	0.000609221	0.0334072		RvY_00328	BDGG01000001	974957	975850	+	894	365	295	486	617	141	119	181	206	2410	288.431	-1.3045	0.271961	-4.79666	1.61e-06	9.88e-05
BV898_01705	scaffold0006	872668	874881	-	2214	432	492	1004	697	466	75	1352	558	5076	510.185	0.635571	0.185592	3.42455	0.000615808	0.0335421		RvY_07087	BDGG01000003	1889543	1890400	-	858	19879	17217	16653	22722	9522	11741	13281	15491	126506	15411.2	-0.490355	0.102693	-4.77495	1.8e-06	0.000109508
BV898_09062	scaffold0069	324320	328142	-	3823	2552	3037	5482	4603	1395	199	2328	902	20498	1889.53	-0.833677	0.24374	-3.42036	0.000625387	0.0338855		RvY_06625	BDGG01000003	558820	559446	-	627	55318	47258	53536	73162	59364	65123	63936	67101	484798	59908.3	0.298351	0.0625454	4.77014	1.84e-06	0.000111566
BV898_17036	scaffold0275	96003	97816	+	1814	89	75	292	298	22	4	89	19	888	71.3686	-1.83128	0.536087	-3.41601	0.000635464	0.0342522		RvY_08212	BDGG01000003	4953734	4958847	-	5114	759	674	519	619	230	275	323	372	3771	460.173	-0.994221	0.208939	-4.75844	1.95e-06	0.000117618
BV898_09186	scaffold0071	101430	103051	+	1622	348	424	451	361	347	54	823	466	3274	353.296	0.829858	0.243361	3.40999	0.000649655	0.0348356		RvY_09012	BDGG01000004	2028930	2029920	+	991	6717	6306	7530	9439	9624	11036	9302	9653	69607	8662.18	0.544349	0.1153	4.72114	2.35e-06	0.000140655
BV898_02701	scaffold0011	839170	842068	-	2899	56	52	92	64	16	5	31	16	332	31.9281	-1.09088	0.320308	-3.40572	0.000659892	0.0352022		RvY_18446	BDGG01000019	84936	85382	+	447	1182	1064	1734	2026	2239	2566	2479	2938	16228	2019.86	0.907283	0.192347	4.7169	2.39e-06	0.000142878
BV898_09252	scaffold0072	111807	117708	-	5902	292	294	914	793	90	24	333	99	2839	241.603	-1.28721	0.378391	-3.40179	0.000669453	0.0352351		RvY_09051	BDGG01000004	2144190	2145733	+	1544	2516	2101	1727	2214	1062	1067	1210	1423	13320	1628.72	-0.726543	0.154115	-4.71428	2.43e-06	0.000143983
BV898_12585	scaffold0129	64370	65709	-	1340	29058	32580	43244	35726	13878	2726	30877	12247	200336	19548.3	-0.424917	0.124929	-3.40127	0.000670723	0.0352351		RvY_02070	BDGG01000001	5785041	5785681	-	641	9009	8232	10112	12957	10185	12404	14055	13887	90841	11221.2	0.458231	0.0972626	4.71127	2.46e-06	0.000145381
BV898_15814	scaffold0222	30561	32362	+	1802	22	44	57	42	0	0	10	8	183	14.5969	-2.49119	0.732259	-3.40206	0.000668801	0.0352351		RvY_05076	BDGG01000002	4982255	4985175	+	2921	1385	1323	1414	1885	1823	1933	1736	1954	13453	1670.76	0.450906	0.0957579	4.70881	2.49e-06	0.000146399
BV898_09756	scaffold0078	210552	217346	+	6795	4453	5446	11799	9219	2134	406	5943	2466	41866	3784.14	-0.706636	0.20801	-3.39713	0.000680964	0.0355924		RvY_06407	BDGG01000002	8938854	8941814	-	2961	2485	2196	1839	2409	1169	1267	1370	1631	14366	1757.16	-0.59579	0.126626	-4.70513	2.54e-06	0.000148316
BV898_01961	scaffold0008	23849	28546	+	4698	118	143	204	157	90	24	350	171	1257	131.753	0.76833	0.226644	3.39002	0.000698869	0.0361871		RvY_15950	BDGG01000012	1543178	1548070	+	4893	153	162	112	164	64	58	50	51	814	99.1625	-1.26814	0.269912	-4.69835	2.62e-06	0.000152555
BV898_08106	scaffold0056	196519	200909	-	4391	1756	1950	3406	2486	793	147	1182	699	12419	1180.88	-0.789484	0.233052	-3.38759	0.000705099	0.0361871		RvY_16294	BDGG01000013	799081	799293	+	213	294	300	498	637	1013	1296	898	871	5807	731.613	1.39994	0.29827	4.69352	2.69e-06	0.000155417
BV898_12604	scaffold0129	138797	140633	+	1837	2580	3217	3814	2590	1892	457	7484	2895	24929	2575.96	0.713446	0.210532	3.38877	0.000702071	0.0361871		RvY_04140	BDGG01000002	2150973	2151269	-	297	1720	1386	1998	2733	2543	3312	3016	2975	19683	2441	0.744378	0.158789	4.68784	2.76e-06	0.000158213
BV898_17274	scaffold0288	45339	47710	-	2372	1484	2036	3180	2535	1428	268	3832	1783	16546	1686.52	0.443293	0.130876	3.38711	0.000706329	0.0361871		RvY_17582	BDGG01000016	29271	31440	-	2170	1416	1139	862	1068	305	306	542	537	6175	749.73	-1.30753	0.278902	-4.68812	2.76e-06	0.000158213
BV898_01859	scaffold0007	472622	473568	-	947	3573	4774	6761	4492	2827	776	12601	3582	39386	3972.81	0.665346	0.196669	3.38308	0.000716779	0.0365416		RvY_08131	BDGG01000003	4711090	4711893	+	804	1729	1641	1584	1866	2642	3223	2456	2285	17426	2187.92	0.771115	0.164806	4.67892	2.88e-06	0.000163791
BV898_06832	scaffold0042	397093	398016	+	924	83	112	158	171	25	7	38	6	600	54.1144	-1.79137	0.529836	-3.38098	0.000722276	0.0366413		RvY_18747	BDGG01000021	1880	2101	+	222	38	48	39	42	8	6	13	9	203	24.6016	-2.10219	0.449308	-4.67872	2.89e-06	0.000163791
BV898_04312	scaffold0021	351514	355921	-	4408	1992	2660	3384	2229	1497	388	5785	2590	20525	2138.05	0.706902	0.209334	3.37692	0.000733037	0.0368262		RvY_13921	BDGG01000009	1491243	1492534	-	1292	4596	3992	3081	4156	2100	2395	2116	2385	24821	3040.09	-0.689103	0.14741	-4.67475	2.94e-06	0.000166177
BV898_12548	scaffold0128	124470	127284	+	2815	769	851	1285	860	726	115	1536	793	6935	730.258	0.552155	0.163446	3.3782	0.000729617	0.0368262		RvY_05647	BDGG01000002	6742297	6746036	-	3740	188	180	143	181	19	54	66	38	869	104.653	-1.868	0.400638	-4.66255	3.12e-06	0.000174636
BV898_16685	scaffold0257	60652	67480	-	6829	5936	7586	11533	9350	4931	1038	12833	6195	59402	6109.46	0.350708	0.104007	3.37196	0.000746343	0.0373136		RvY_06252	BDGG01000002	8527655	8536806	+	9152	996	866	593	735	267	325	396	392	4570	557.848	-1.10464	0.236896	-4.66297	3.12e-06	0.000174636
BV898_06523	scaffold0038	451376	455327	+	3952	611	735	1394	967	724	105	2650	1125	8311	829.688	0.94385	0.280252	3.36786	0.000757541	0.0376913		RvY_05594	BDGG01000002	6601917	6603586	+	1670	4480	4329	4485	5860	6971	7262	5477	7259	46123	5758.47	0.636187	0.137348	4.63194	3.62e-06	0.000200626
BV898_00813	scaffold0003	179055	183490	-	4436	4035	5928	4764	3418	3816	856	12761	5166	40744	4410.55	0.976919	0.290314	3.36504	0.000765319	0.0378961		RvY_18541	BDGG01000019	313935	316896	-	2962	853	800	514	649	275	311	302	343	4047	495.362	-1.08275	0.233708	-4.63292	3.61e-06	0.000200626
BV898_12942	scaffold0136	131846	135498	+	3653	7897	9636	17011	14403	4425	827	9753	4056	68008	6426.46	-0.516248	0.153672	-3.35941	0.000781094	0.038493		RvY_12593	BDGG01000007	2085583	2086917	+	1335	104136	91581	74090	98889	52930	58754	60687	67044	608111	74546.1	-0.500582	0.108446	-4.61594	3.91e-06	0.000215694
BV898_16728	scaffold0260	31513	32393	-	881	817	1108	1552	1021	700	178	1744	835	7955	851.929	0.487161	0.145662	3.34445	0.00082445	0.0404371		RvY_18810	BDGG01000021;BDGG01000021	144551;144609	144939;145039	+;+	489	258	223	297	383	419	465	400	567	3012	374.557	0.812605	0.176334	4.60834	4.06e-06	0.000222668
BV898_00466	scaffold0002	314728	320363	-	5636	167	244	574	273	43	11	191	86	1589	134.878	-1.15974	0.346952	-3.34264	0.000829841	0.0405095		RvY_06827	BDGG01000003;BDGG01000003;BDGG01000003	1151143;1151482;1151710	1151662;1152140;1152351	-;-;-	1209	975	857	644	784	183	159	381	325	4308	522.04	-1.54016	0.334846	-4.59962	4.23e-06	0.000231098
BV898_01918	scaffold0007	821637	825215	+	3579	70	79	193	156	31	2	65	25	621	52.3217	-1.24151	0.37172	-3.3399	0.000838097	0.0407205		RvY_08187	BDGG01000003	4880522	4881829	-	1308	667	603	791	991	1441	1390	1097	1217	8197	1029.4	0.908651	0.197842	4.59282	4.37e-06	0.000237639
BV898_09997	scaffold0081	253845	265624	-	11780	109	123	428	335	46	3	50	42	1136	92.891	-1.84182	0.551795	-3.33786	0.000844254	0.040828		RvY_14596	BDGG01000010	1519906	1522483	+	2578	616	569	496	651	292	328	217	282	3451	421.469	-0.922406	0.201384	-4.58033	4.64e-06	0.000251107
BV898_15947	scaffold0228	51845	58209	+	6365	7	7	12	7	0	0	1	0	34	2.65503	-3.56801	1.07016	-3.33407	0.000855837	0.0411956		RvY_12536	BDGG01000007	1925019	1925285	+	267	1982	1732	2171	3021	4995	4992	3449	3403	25745	3248.45	1.08729	0.237476	4.57853	4.68e-06	0.000252099
BV898_00697	scaffold0002	1385849	1392513	+	6665	392	377	663	738	84	34	211	147	2646	247.648	-1.17333	0.353219	-3.32183	0.000894305	0.042848		RvY_09627	BDGG01000004	3999894	4001871	-	1978	816	853	549	695	329	329	311	292	4174	512.143	-1.08539	0.237114	-4.57749	4.71e-06	0.000252184
BV898_00409	scaffold0002	108595	110310	-	1716	5	13	9	9	0	0	1	0	37	2.94283	-3.71968	1.12108	-3.31795	0.000906813	0.0431818		RvY_00602	BDGG01000001	1718643	1723431	-	4789	312	217	113	161	31	19	42	57	952	115.08	-2.33311	0.51002	-4.57456	4.77e-06	0.000254441
BV898_08334	scaffold0059	149414	151511	-	2098	680	813	884	575	569	114	2187	673	6495	666.137	0.844975	0.254734	3.31709	0.000909617	0.0431818		RvY_07949	BDGG01000003	4168900	4170855	-	1956	2628	2366	2179	2879	903	989	1600	1581	15125	1834.29	-0.873713	0.19103	-4.57369	4.79e-06	0.000254441
BV898_04266	scaffold0021	154403	155834	-	1432	144	216	296	210	124	32	522	177	1721	174.013	0.66657	0.201155	3.31371	0.000920674	0.0435071		RvY_10063	BDGG01000005	687786	688531	-	746	294	222	316	375	395	507	768	582	3459	429.704	1.0243	0.224161	4.5695	4.89e-06	0.000258395
BV898_01547	scaffold0006	273730	277541	-	3812	10	23	21	18	0	1	0	0	73	6.49099	-4.55792	1.37834	-3.30681	0.000943641	0.0440679		RvY_03409	BDGG01000002	63542	64623	+	1082	5438	4757	4668	6144	3073	3871	4340	4051	36342	4447.86	-0.328584	0.0719576	-4.56636	4.96e-06	0.000261108
BV898_04537	scaffold0022	650706	651159	+	454	211	368	743	511	306	79	2540	998	5756	564.335	1.64124	0.496097	3.3083	0.000938638	0.0440679		RvY_12169	BDGG01000007	910028	910532	-	505	2622	2492	2119	2649	2762	3148	3091	3313	22196	2761.99	0.43987	0.0964545	4.56038	5.11e-06	0.000267432
BV898_06589	scaffold0040	190904	196519	-	5616	1012	1263	2490	2177	352	75	1280	585	9234	820.47	-0.865454	0.261758	-3.30632	0.000945316	0.0440679		RvY_14405	BDGG01000010	945629	948389	-	2761	387	343	305	348	941	952	586	626	4488	572.439	1.30978	0.288329	4.54268	5.55e-06	0.000289607
BV898_06470	scaffold0038	187392	190440	+	3049	369	390	655	551	325	53	1073	420	3836	382.779	0.600839	0.181893	3.30325	0.000955698	0.0441541		RvY_02410	BDGG01000001	6694063	6695505	-	1443	120	119	79	110	42	28	36	36	570	69.4289	-1.46025	0.321552	-4.54126	5.59e-06	0.000290248
BV898_07839	scaffold0053	105581	109356	-	3776	490	603	1219	850	475	121	2463	1031	7252	731.262	1.02611	0.310572	3.30394	0.000953371	0.0441541		RvY_07933	BDGG01000003	4133361	4137581	+	4221	2237	1953	2052	2488	1463	1613	1721	1877	15404	1891.31	-0.260911	0.0574663	-4.54025	5.62e-06	0.000290348
BV898_09226	scaffold0071	365952	370955	+	5004	816	973	1601	1335	272	62	850	482	6391	591.151	-0.712842	0.216184	-3.29738	0.000975902	0.0448871		RvY_14043	BDGG01000009	1816575	1817358	+	784	4889	4378	5089	6628	5061	6331	7464	7004	46844	5783.14	0.431158	0.0949924	4.53887	5.66e-06	0.000290954
BV898_09557	scaffold0076	45843	48135	-	2293	8539	10147	23012	15463	3738	606	12177	4290	77972	6862.58	-0.769543	0.233747	-3.2922	0.000994071	0.0455205		RvY_17095	BDGG01000014	1429627	1431745	-	2119	336	316	351	418	96	120	134	224	1995	240.665	-1.19826	0.264092	-4.5373	5.7e-06	0.000291831
BV898_15951	scaffold0228	70060	74573	-	4514	6	6	12	9	0	0	0	1	34	2.71063	-3.51275	1.06813	-3.2887	0.0010065	0.0458867		RvY_12992	BDGG01000008	862503	863623	+	1121	1341	1120	1445	1825	1934	2422	1830	2043	13960	1738.18	0.66597	0.146911	4.53316	5.81e-06	0.000296305
BV898_06719	scaffold0041	414182	416466	-	2285	36	50	75	76	16	3	32	14	302	27.6807	-1.0447	0.317983	-3.2854	0.00101838	0.0462245		RvY_09401	BDGG01000004	3220859	3222659	-	1801	461	417	587	727	727	837	866	810	5432	675.124	0.705546	0.155887	4.52601	6.01e-06	0.000305155
BV898_11282	scaffold0103	242155	247758	+	5604	209	255	223	162	232	38	526	211	1856	204.861	0.958389	0.291902	3.28325	0.00102617	0.0463748		RvY_07651	BDGG01000003	3427814	3430142	+	2329	866	825	1162	1569	1707	2104	1603	1940	11776	1466.74	0.885529	0.19636	4.50973	6.49e-06	0.000326674
BV898_05430	scaffold0029	329736	334045	+	4310	54	87	224	140	92	21	650	295	1563	155.604	1.68165	0.516655	3.25488	0.00113442	0.051044		RvY_13664	BDGG01000009	715952	716716	+	765	99	109	134	175	190	219	339	279	1544	192.009	1.1193	0.248151	4.51058	6.47e-06	0.000326674
BV898_01042	scaffold0003	1274035	1274331	+	297	8566	12008	12121	9212	7973	1600	20872	7441	79793	8451.15	0.590269	0.181516	3.25188	0.00114644	0.0513613		RvY_01750	BDGG01000001	5046534	5047820	+	1287	150	127	97	105	33	14	32	37	595	72.3839	-1.93041	0.428344	-4.50668	6.58e-06	0.000329958
BV898_16460	scaffold0247	71443	73315	-	1873	27	48	91	56	7	1	32	13	275	22.66	-1.32736	0.409385	-3.24234	0.00118554	0.0528841		RvY_12948	BDGG01000008	750457	752381	+	1925	1483	1394	1670	2105	2144	2160	2024	2278	15258	1897.07	0.514013	0.114251	4.49896	6.83e-06	0.000340694
BV898_16075	scaffold0232	104401	106634	+	2234	632	838	1224	894	469	146	1981	668	6852	703.542	0.586984	0.181216	3.23913	0.00119894	0.0532526		RvY_10431	BDGG01000005	1716004	1716828	+	825	17	32	34	42	488	163	59	358	1193	157.536	3.2781	0.72912	4.49597	6.93e-06	0.000344034
BV898_00590	scaffold0002	819480	821188	+	1709	162	186	778	516	14	5	165	65	1891	145.338	-2.11902	0.654861	-3.23584	0.00121286	0.0536407		RvY_04874	BDGG01000002	4271826	4278266	-	6441	1103	1062	1072	1372	1780	2108	1416	1730	11643	1458	0.750732	0.16717	4.49083	7.09e-06	0.000350936
BV898_17269	scaffold0288	29986	34113	-	4128	477	774	1463	975	179	59	537	120	4584	408.324	-1.1317	0.350313	-3.23053	0.00123559	0.0544135		RvY_00459	BDGG01000001	1315599	1318702	+	3104	3571	3168	2062	2771	1115	1125	1493	1615	16920	2065.75	-1.00527	0.224436	-4.47912	7.5e-06	0.000368876
BV898_02752	scaffold0012	175898	178028	-	2131	1791	2191	3083	2272	1480	292	6773	2494	20376	2026.24	0.813029	0.251821	3.2286	0.00124396	0.0545499		RvY_04930	BDGG01000002	4512500	4514611	+	2112	1094	1008	1132	1386	433	528	771	745	7097	860.619	-0.78257	0.174744	-4.47839	7.52e-06	0.000368876
BV898_08839	scaffold0066	384190	385633	-	1444	2501	3165	5151	3124	1888	473	7677	2797	26776	2691.33	0.571793	0.177801	3.21591	0.0013003	0.0567543		RvY_04934	BDGG01000002	4527959	4528356	-	398	571	567	643	893	1216	1359	969	998	7216	905.421	0.920704	0.205777	4.47428	7.67e-06	0.000373226
BV898_13950	scaffold0162	103557	105146	+	1590	2093	2980	2895	1995	1583	473	7933	2592	22544	2345.47	0.938062	0.291792	3.21483	0.0013052	0.0567543		RvY_07050	BDGG01000003	1781925	1782624	+	700	802	708	220	334	1438	1795	10995	3823	20115	2514.19	3.18122	0.711033	4.47408	7.67e-06	0.000373226
BV898_16997	scaffold0273	95977	98539	+	2563	335	374	1052	669	114	10	424	107	3085	251.137	-1.33305	0.415585	-3.20764	0.00133827	0.0579487		RvY_09491	BDGG01000004	3549672	3550405	-	734	2702	2438	2755	3646	2697	3202	3376	3488	24304	2997.89	0.27885	0.0626506	4.45087	8.55e-06	0.000414195
BV898_01966	scaffold0008	45501	46938	-	1438	718	1069	1646	1364	701	154	2625	1003	9280	930.818	0.601478	0.18777	3.20326	0.00135881	0.058593		RvY_07814	BDGG01000003	3839256	3842022	-	2767	876	720	916	1126	1022	1091	1421	1305	8477	1049.98	0.54326	0.122298	4.4421	8.91e-06	0.000429641
BV898_12773	scaffold0132	234752	236045	-	1294	364	585	1261	860	160	44	373	216	3863	348.763	-0.965675	0.302338	-3.19402	0.00140306	0.0602498		RvY_00970	BDGG01000001	2685822	2689257	-	3436	1915	1840	2301	2897	2937	3469	2765	3240	21364	2657.39	0.613882	0.138501	4.43232	9.32e-06	0.000447749
BV898_18242	scaffold0348	38463	39969	+	1507	2274	2834	4210	3442	1720	378	5555	2457	22870	2319.19	0.404235	0.12669	3.19073	0.00141912	0.0606878		RvY_07066	BDGG01000003	1817036	1817476	-	441	3256	3060	2424	3184	3689	4352	4109	3933	28007	3494.94	0.557229	0.125949	4.42425	9.68e-06	0.00046289
BV898_00335	scaffold0001	1811625	1812551	-	927	1745	2371	4347	3043	1751	439	12950	4693	31339	3057.43	1.30734	0.410176	3.18727	0.00143624	0.0611674		RvY_03221	BDGG01000001	8877126	8880556	+	3431	2199	1807	1070	1499	676	670	611	713	9245	1130.67	-1.17881	0.269073	-4.38102	1.18e-05	0.00056268
BV898_14257	scaffold0171	149313	150524	-	1212	488	713	1007	514	425	111	2395	703	6356	630.445	0.981838	0.308205	3.18567	0.0014442	0.0612541		RvY_13983	BDGG01000009	1655726	1656839	+	1114	1704	1534	1273	1736	954	992	1044	982	10219	1253.19	-0.522074	0.119327	-4.37516	1.21e-05	0.000575623
BV898_16500	scaffold0249	28657	29732	-	1076	330	411	317	267	92	8	90	21	1536	140.616	-1.83249	0.575491	-3.18422	0.00145146	0.0613107		RvY_07979	BDGG01000003	4262687	4266012	-	3326	453	415	422	565	619	565	579	636	4254	529.633	0.51143	0.117173	4.36475	1.27e-05	0.00060092
BV898_05182	scaffold0027	266390	268707	-	2318	817	1242	1095	849	707	166	2372	965	8213	873.794	0.762675	0.239711	3.18164	0.00146445	0.0616081		RvY_15494	BDGG01000012	387633	400223	+	12591	3893	3333	1379	1961	733	729	786	933	13747	1682.15	-1.63134	0.373818	-4.36399	1.28e-05	0.00060092
BV898_17930	scaffold0326	24304	25812	+	1509	4013	4875	7138	5328	3278	694	16480	5993	47799	4737.93	0.867762	0.272914	3.17962	0.00147469	0.0617877		RvY_06779	BDGG01000003	1032718	1033456	-	739	1109	1019	1361	1738	1541	1693	1951	1929	12341	1528.24	0.58342	0.134396	4.34104	1.42e-05	0.000664568
BV898_00358	scaffold0001	1975396	1975809	+	414	1480	1935	3261	2494	1282	335	5692	2673	19152	1961.95	0.824981	0.259935	3.1738	0.00150456	0.0627849		RvY_09454	BDGG01000004	3392120	3392847	+	728	1637	1541	1839	2418	2415	2685	2310	2424	17269	2147.23	0.549799	0.126706	4.33919	1.43e-05	0.000667485
BV898_01810	scaffold0007	242444	245016	+	2573	2057	2782	5056	3122	2018	375	6689	2444	24543	2431.54	0.529004	0.167123	3.16536	0.0015489	0.0639652		RvY_11378	BDGG01000006	1053186	1060518	-	7333	678	684	609	837	330	389	337	524	4388	534.067	-0.705508	0.162755	-4.3348	1.46e-05	0.000678203
BV898_02905	scaffold0013	297525	299353	-	1829	4280	5647	7023	4877	3233	724	10823	3574	40181	4084.27	0.441706	0.139564	3.1649	0.00155138	0.0639652		RvY_00810	BDGG01000001	2286031	2287011	-	981	816	786	1025	1465	1596	1874	1452	1602	10616	1322.82	0.829906	0.191598	4.3315	1.48e-05	0.00068569
BV898_06702	scaffold0041	282993	288909	+	5917	4667	5091	8023	6877	2234	444	4028	1629	32993	3174.09	-0.651509	0.205738	-3.16669	0.00154183	0.0639652		RvY_16469	BDGG01000013	1277371	1279225	-	1855	3611	3416	3766	4803	3560	4622	4714	4622	33114	4088.79	0.297128	0.0687215	4.32366	1.53e-05	0.000707708
BV898_10016	scaffold0081	337913	339470	-	1558	470	575	902	676	502	75	1749	451	5400	527.503	0.673547	0.213452	3.15549	0.00160226	0.0647727		RvY_07956	BDGG01000003	4190540	4191470	-	931	768	601	942	1155	1092	1255	1539	1450	8802	1090.98	0.760138	0.176158	4.31508	1.6e-05	0.000732821
BV898_11787	scaffold0112	181814	184085	+	2272	38	26	30	33	27	6	113	50	323	34.7304	1.24685	0.395121	3.1556	0.00160168	0.0647727		RvY_15048	BDGG01000011	938893	940413	-	1521	387	358	273	357	103	104	197	157	1936	235.022	-1.18512	0.275043	-4.30884	1.64e-05	0.000750843
BV898_12315	scaffold0123	155489	158077	+	2589	3672	3775	5618	4910	2869	521	7611	2752	31728	3225.75	0.340409	0.107859	3.15605	0.00159922	0.0647727		RvY_04262	BDGG01000002	2492647	2492990	-	344	1317	1192	1790	2255	2150	2296	3226	3326	17552	2174.15	0.881159	0.204938	4.29964	1.71e-05	0.000779602
BV898_17851	scaffold0320	30137	30736	+	600	217	282	494	374	114	26	225	89	1821	173.218	-0.690898	0.218812	-3.1575	0.00159131	0.0647727		RvY_03505	BDGG01000002	317973	319165	+	1193	1347	1373	1156	1493	1582	2080	1971	1659	12661	1578.3	0.567292	0.131992	4.29791	1.72e-05	0.000779605
BV898_18942	scaffold0420	23757	29156	-	5400	337	378	527	476	152	13	194	113	2190	201.732	-1.02384	0.324189	-3.15817	0.00158764	0.0647727		RvY_10018	BDGG01000005	549210	549494	+	285	745	683	684	889	1955	2296	1177	1202	9631	1225.02	1.30042	0.30257	4.2979	1.72e-05	0.000779605
BV898_01063	scaffold0003	1356515	1357018	+	504	693	795	1339	1163	650	127	2441	1241	8449	866.27	0.844925	0.268365	3.14841	0.0016416	0.0659103		RvY_03214	BDGG01000001	8857820	8858855	+	1036	4471	3779	3484	4673	5078	5915	5053	5013	37466	4667.57	0.496527	0.115699	4.29153	1.77e-05	0.000799196
BV898_01917	scaffold0007	812230	821510	+	9281	25	27	78	87	6	0	24	4	251	19.3672	-2.1025	0.667855	-3.14814	0.00164314	0.0659103		RvY_01969	BDGG01000001	5550881	5552182	+	1302	1056	1004	1352	1634	610	828	665	731	7880	957.726	-0.694489	0.162152	-4.28296	1.84e-05	0.000827421
BV898_02682	scaffold0011	755554	755793	-	240	1444	2136	4502	3026	1839	394	9934	3953	27228	2690.49	1.15143	0.366771	3.13937	0.00169312	0.0673094		RvY_06359	BDGG01000002	8808543	8811840	-	3298	278	206	101	139	25	20	28	62	859	103.982	-2.3378	0.546502	-4.27776	1.89e-05	0.000843694
BV898_05319	scaffold0028	355455	364386	-	8932	570	518	1261	963	105	26	612	237	4292	366.808	-1.145	0.36458	-3.1406	0.00168602	0.0673094		RvY_17094	BDGG01000014;BDGG01000014	1427659;1427891	1428546;1429393	+;+	1735	412	366	392	580	255	274	308	291	2878	350.206	-0.492159	0.115128	-4.27489	1.91e-05	0.000851348
BV898_09359	scaffold0073	214681	216573	-	1893	446	583	1045	804	445	95	2262	766	6446	631.239	0.898799	0.286369	3.13861	0.00169753	0.0673094		RvY_10957	BDGG01000005	3118099	3124788	-	6690	369	341	277	325	1276	1242	677	556	5063	653.393	1.6695	0.391492	4.26446	2e-05	0.000886288
BV898_05032	scaffold0026	247479	248508	+	1030	462	522	934	745	335	131	1691	740	5560	588.374	0.883738	0.28232	3.13027	0.00174648	0.0689424		RvY_11789	BDGG01000006	2257738	2258895	-	1158	2962	2732	3186	4196	3967	4407	3987	3941	29378	3647.84	0.463191	0.108623	4.26421	2.01e-05	0.000886288
BV898_13734	scaffold0156	176089	179468	-	3380	472	445	2660	2501	119	28	451	259	6935	547.883	-1.97632	0.631548	-3.12933	0.00175204	0.0689424		RvY_01959	BDGG01000001	5526518	5532530	-	6013	22	18	26	32	2	0	3	4	107	12.6165	-3.31388	0.777744	-4.26089	2.04e-05	0.000896152
BV898_05384	scaffold0029	87270	91600	+	4331	30	27	9	14	2	0	0	1	83	7.62935	-3.68336	1.17796	-3.12689	0.00176665	0.069254		RvY_15049	BDGG01000011	941761	942264	-	504	2733	2358	2108	2886	2980	3222	3563	2963	22813	2837.7	0.469686	0.110278	4.25912	2.05e-05	0.000899852
BV898_07188	scaffold0046	181795	184577	-	2783	172	157	161	130	47	7	76	34	784	74.8867	-1.12885	0.361559	-3.12219	0.00179514	0.0701053		RvY_02554	BDGG01000001;BDGG01000001	7116171;7117448	7118289;7118454	-;-	2284	153	126	223	255	63	66	73	95	1054	126.64	-1.21314	0.28517	-4.2541	2.1e-05	0.000916779
BV898_11351	scaffold0105	3097	4328	+	1232	749	816	229	160	426	109	9062	6302	17853	1876.02	3.27058	1.04873	3.11861	0.00181707	0.070695		RvY_03338	BDGG01000001	9238727	9240323	-	1597	65	63	64	102	116	154	115	126	805	100.407	0.943974	0.222879	4.23536	2.28e-05	0.000992958
BV898_12864	scaffold0135	26714	31791	+	5078	61	74	70	49	82	8	168	68	580	61.9444	1.04582	0.335502	3.11718	0.00182588	0.0707717		RvY_12071	BDGG01000007	576745	579168	+	2424	2285	1999	2033	2580	1582	1636	1640	1632	15387	1890.68	-0.320055	0.0755858	-4.23432	2.29e-05	0.00099381
BV898_16640	scaffold0255	21559	23849	-	2291	1614	2256	1930	1472	1651	328	4643	1405	15299	1641.26	0.818677	0.263044	3.11232	0.00185626	0.0716807		RvY_10577	BDGG01000005	2101855	2103228	+	1374	1313	1233	1117	1376	1699	2029	2090	1502	12359	1545.97	0.668326	0.158009	4.22966	2.34e-05	0.00101085
BV898_16310	scaffold0241	91542	97308	-	5767	392	421	1108	741	152	31	547	167	3559	310.45	-0.849095	0.272995	-3.11029	0.00186903	0.0719055		RvY_07866	BDGG01000003	3967454	3968682	-	1229	1856	1728	2599	3320	3082	3458	4031	3957	24031	2978.58	0.754938	0.178677	4.22516	2.39e-05	0.00102744
BV898_08259	scaffold0058	189526	197922	+	8397	626	778	1778	1599	177	28	765	341	6092	513.903	-1.22757	0.395134	-3.1067	0.00189186	0.0725143		RvY_14963	BDGG01000011	651489	652506	+	1018	14757	12578	11188	14305	7339	8602	10262	9574	88605	10855.1	-0.442577	0.104814	-4.2225	2.42e-05	0.00103579
BV898_06563	scaffold0040	24764	26124	+	1361	8332	10197	19708	14305	7918	1581	27258	11239	100538	10065.1	0.585133	0.188502	3.10413	0.00190841	0.0728786		RvY_02549	BDGG01000001	7080194	7081622	+	1429	6180	5460	6353	7943	6147	6857	7303	7983	54226	6694.95	0.256886	0.0608748	4.2199	2.44e-05	0.00104392
BV898_13613	scaffold0153	178441	190627	+	12187	3121	3753	4176	3746	1337	241	2230	838	19442	1878.21	-0.795922	0.256797	-3.09942	0.00193899	0.0737742		RvY_17412	BDGG01000015;BDGG01000015	820316;820316	827760;828419	+;+	8104	412	344	322	385	180	176	245	223	2287	279.609	-0.707709	0.168079	-4.21058	2.55e-05	0.00108395
BV898_01182	scaffold0004	455996	456439	-	444	253	334	332	358	391	50	577	294	2589	290.351	0.871128	0.281306	3.09673	0.00195668	0.0741745		RvY_12663	BDGG01000007	2287868	2288307	-	440	71	69	88	132	171	261	168	163	1123	140.731	1.23994	0.295222	4.20003	2.67e-05	0.0011233
BV898_02704	scaffold0011	853877	855998	-	2122	93	96	736	733	18	3	128	45	1852	138.069	-2.49618	0.807369	-3.09174	0.00198985	0.0748836		RvY_15963	BDGG01000012	1586992	1587958	-	967	2875	2567	3171	3968	3096	3879	4614	4323	28493	3519.59	0.46776	0.111344	4.20105	2.66e-05	0.0011233
BV898_15249	scaffold0201	101033	103034	-	2002	5947	6740	10050	9003	2997	476	4481	1827	41521	3948.28	-0.787423	0.254654	-3.09213	0.00198723	0.0748836		RvY_18766	BDGG01000021	61982	63224	-	1243	417	352	358	475	641	629	563	523	3958	495.887	0.703076	0.167396	4.20007	2.67e-05	0.0011233
BV898_10183	scaffold0085	332749	334288	+	1540	2867	3655	3658	2582	2207	508	8773	2794	27044	2792.25	0.764116	0.247359	3.0891	0.00200766	0.0752798		RvY_14568	BDGG01000010	1449278	1450731	+	1454	1399	1293	1427	2104	299	412	806	779	8519	1016.82	-1.32394	0.315948	-4.19037	2.78e-05	0.00116796
BV898_12450	scaffold0126	175822	177914	+	2093	284	287	608	527	104	21	219	151	2201	202.791	-0.878923	0.284977	-3.08419	0.00204106	0.0762562		RvY_15620	BDGG01000012	701072	703756	+	2685	528	449	430	595	250	189	214	328	2983	362.444	-0.894091	0.213501	-4.18777	2.82e-05	0.0011772
BV898_18990	scaffold0427	19658	25652	+	5995	4	8	7	5	0	0	0	0	24	1.91544	-3.7641	1.22088	-3.08311	0.00204848	0.0762578		RvY_03864	BDGG01000002;BDGG01000002	1353310;1353310	1355230;1356847	+;+	3538	562	533	499	661	599	732	1000	1039	5625	696.485	0.695052	0.166238	4.18106	2.9e-05	0.0012081
BV898_04342	scaffold0021	506862	508591	+	1730	98	107	394	478	25	2	95	48	1247	98.7057	-1.99291	0.647111	-3.07971	0.00207205	0.0768589		RvY_19000	BDGG01000022	280345	281924	+	1580	1693	1826	892	1064	396	410	596	566	7443	913.19	-1.38712	0.333456	-4.15983	3.18e-05	0.00132133
BV898_07018	scaffold0044	356073	357122	-	1050	5283	5272	16025	14825	2426	275	4704	2491	51301	4406.34	-1.24378	0.404308	-3.07633	0.00209566	0.0769076		RvY_19386	BDGG01000056	1349	2249	+	901	1054	1035	1050	1380	1370	1720	1450	1341	10400	1294.25	0.518398	0.124729	4.15621	3.24e-05	0.00133762
BV898_07452	scaffold0049	91086	97188	-	6103	850	1149	2010	1295	1019	152	6836	2529	15840	1515.93	1.44562	0.469756	3.07738	0.00208827	0.0769076		RvY_17919	BDGG01000017	94848	96034	-	1187	2316	2111	2330	3040	3027	3310	2790	3020	21944	2728.18	0.453412	0.109182	4.15281	3.28e-05	0.00135283
BV898_08237	scaffold0058	53802	56177	-	2376	186	304	2716	1574	12	8	369	72	5241	368.798	-2.93163	0.952815	-3.07681	0.00209229	0.0769076		RvY_05788	BDGG01000002;BDGG01000002	7181878;7182249	7183328;7184066	+;+	2189	371	368	451	545	513	656	585	584	4073	506.006	0.565365	0.136216	4.15049	3.32e-05	0.00135692
BV898_08989	scaffold0069	27711	29358	-	1648	1204	1845	2807	1895	1198	227	4323	1872	15371	1541.22	0.660026	0.214671	3.07459	0.00210792	0.0769136		RvY_08119	BDGG01000003	4684309	4687684	-	3376	1156	1239	1182	1436	1538	1874	1509	1610	11544	1439.59	0.512156	0.123375	4.15122	3.31e-05	0.00135692
BV898_18257	scaffold0349	49240	51526	-	2287	362	394	725	649	168	41	387	142	2868	272.497	-0.660143	0.214737	-3.0742	0.00211068	0.0769136		RvY_15361	BDGG01000012	52111	52299	+	189	168	158	191	240	81	116	109	90	1153	139.96	-0.799954	0.192891	-4.14718	3.37e-05	0.0013671
BV898_09250	scaffold0072	100534	102745	+	2212	1861	2750	2970	2234	1978	488	4008	1844	18133	2044.54	0.684708	0.223039	3.06991	0.00214124	0.0777535		RvY_19223	BDGG01000026	35662	37433	-	1772	836	781	639	905	423	549	441	538	5112	624.918	-0.568306	0.137035	-4.14717	3.37e-05	0.0013671
BV898_12434	scaffold0126	100813	103341	-	2529	1703	1786	3412	3671	755	108	679	274	12388	1117.21	-1.45794	0.476363	-3.06055	0.00220928	0.0799435		RvY_04868	BDGG01000002	4251490	4253993	+	2504	812	742	721	962	437	476	627	607	5384	657.144	-0.466841	0.112633	-4.1448	3.4e-05	0.00137651
BV898_19089	scaffold0442	23889	26564	+	2676	4605	5593	7029	4879	3524	662	9645	3898	39835	4091.3	0.403804	0.13235	3.05102	0.00228062	0.0822375		RvY_13714	BDGG01000009	881037	885153	-	4117	1933	1610	1553	2023	1107	1360	1165	1252	12003	1471.63	-0.412109	0.0997102	-4.13307	3.58e-05	0.00144365
BV898_12229	scaffold0121	240412	241773	+	1362	644	735	621	621	196	36	422	209	3484	337.088	-0.842322	0.276193	-3.04976	0.00229025	0.0822978		RvY_01150	BDGG01000001	3302423	3303346	-	924	805	752	1097	1472	1581	1652	1531	2514	11404	1415.57	0.96136	0.23364	4.1147	3.88e-05	0.00155813
BV898_06264	scaffold0036	333152	334017	-	866	1	8	8	5	17	0	26	25	90	10.0015	2.43458	0.80144	3.03776	0.00238347	0.0853513		RvY_06492	BDGG01000003	190405	191128	+	724	2516	2308	3075	4251	3651	4203	4002	4841	28847	3567.49	0.603722	0.146883	4.11023	3.95e-05	0.0015831
BV898_14527	scaffold0179	106940	110280	+	3341	2980	3395	6021	4734	966	194	4025	1584	23899	2142.39	-0.701909	0.231293	-3.03472	0.00240757	0.0859169		RvY_09225	BDGG01000004	2674953	2677888	+	2936	31	22	24	42	4	0	4	1	128	15.0021	-3.54588	0.865024	-4.09917	4.15e-05	0.00165145
BV898_17235	scaffold0286	84026	85403	+	1378	155	184	194	186	23	11	65	59	877	84.1359	-1.2336	0.407077	-3.03038	0.00244247	0.0865654		RvY_13695	BDGG01000009	807593	811164	-	3572	734	614	432	519	233	230	214	322	3298	403.476	-1.09128	0.26624	-4.09887	4.15e-05	0.00165145
BV898_17908	scaffold0324	49639	53112	-	3474	518	676	815	785	114	42	401	265	3616	341.166	-0.909614	0.300119	-3.03085	0.00243867	0.0865654		RvY_04834	BDGG01000002	4167358	4167861	-	504	1176	1142	1155	1409	1639	1999	1457	1617	11594	1448.36	0.594877	0.145184	4.09741	4.18e-05	0.00165617
BV898_06900	scaffold0043	224754	226083	-	1330	338	231	1121	1044	99	11	366	99	3309	265.402	-1.64831	0.544238	-3.02866	0.00245638	0.0867615		RvY_14060	BDGG01000009	1852028	1855853	+	3826	1151	996	845	1032	522	539	604	725	6414	785.558	-0.635082	0.155041	-4.09622	4.2e-05	0.00165899
BV898_12466	scaffold0127	23596	30596	+	7001	725	925	1102	767	304	61	569	303	4756	463.743	-0.63363	0.20931	-3.02724	0.00246798	0.0868745		RvY_07401	BDGG01000003	2745685	2747806	-	2122	555	472	635	901	715	937	1128	1059	6402	790.278	0.721622	0.177413	4.06747	4.75e-05	0.00186873
BV898_04709	scaffold0023	706303	713453	-	7151	707	742	1005	701	437	143	1636	768	6139	662.143	0.693979	0.229344	3.02593	0.00247867	0.0869551		RvY_12115	BDGG01000007	704531	709082	-	4552	1144	1034	1268	1615	518	556	882	795	7812	945.827	-0.75337	0.185241	-4.06698	4.76e-05	0.00186873
BV898_14945	scaffold0192	90897	95382	-	4486	259	333	455	400	71	14	333	127	1992	177.424	-0.790254	0.261282	-3.02452	0.00249027	0.0870668		RvY_08121	BDGG01000003	4688281	4689263	+	983	12237	10821	10398	13897	12243	13711	13257	12864	99428	12323.1	0.272544	0.0671894	4.05635	4.98e-05	0.00194919
BV898_09195	scaffold0071	149065	159810	-	10746	62	87	223	140	29	3	84	19	647	53.401	-1.21713	0.403109	-3.01935	0.00253319	0.0882694		RvY_09940	BDGG01000005	336316	340747	+	4432	890	783	779	1040	1655	1597	1168	1225	9137	1150.62	0.846218	0.208671	4.05527	5.01e-05	0.00195164
BV898_08725	scaffold0065	111705	112418	-	714	269	316	692	509	280	61	1593	639	4359	429.711	1.12263	0.37207	3.01725	0.0025508	0.0885848		RvY_10125	BDGG01000005	881345	882826	-	1482	807	774	1012	1276	1461	1418	1294	1388	9430	1176.42	0.673693	0.166221	4.05299	5.06e-05	0.00196411
BV898_03980	scaffold0019	497652	507054	-	9403	411	510	3445	2710	197	33	584	214	8104	627.389	-1.94615	0.646417	-3.01067	0.00260674	0.0900291		RvY_14350	BDGG01000010	778308	783085	-	4778	220	189	295	337	111	110	104	154	1520	183.811	-0.982928	0.243122	-4.04294	5.28e-05	0.00204345
BV898_18808	scaffold0402	13042	16347	+	3306	7544	8678	16375	15523	4009	646	9339	4061	66175	6113.08	-0.625017	0.207625	-3.01031	0.00260979	0.0900291		RvY_00525	BDGG01000001	1536525	1537694	+	1170	2796	2535	3309	4033	4540	4996	3864	4360	30433	3796.43	0.634217	0.156986	4.03997	5.35e-05	0.00206259
BV898_16561	scaffold0251	15981	17513	-	1533	8933	10278	18698	16048	4700	876	11447	5300	76280	7201.74	-0.461522	0.153576	-3.00516	0.0026544	0.0912638		RvY_10962	BDGG01000005;BDGG01000005;BDGG01000005;BDGG01000005	3140295;3140295;3140295;3140295	3142746;3141897;3142276;3142700	+;+;+;+	2452	806	714	507	654	278	402	298	301	3960	484.62	-0.948612	0.235014	-4.03641	5.43e-05	0.00208719
BV898_03315	scaffold0015	667923	669713	+	1791	519	517	2633	1614	130	59	495	176	6143	506.098	-1.58276	0.527083	-3.00288	0.00267441	0.0916472		RvY_15297	BDGG01000011	1690069	1690221	+	153	1866	1870	1442	1937	2326	2909	2473	2282	17105	2138.25	0.618166	0.153202	4.03497	5.46e-05	0.00209304
BV898_16722	scaffold0259	81731	87546	+	5816	12	26	9	10	0	0	3	0	60	5.01649	-3.64005	1.21269	-3.00162	0.00268547	0.0917225		RvY_02974	BDGG01000001	8293727	8294212	+	486	312	243	185	248	86	73	47	28	1222	148.415	-1.91481	0.474956	-4.03155	5.54e-05	0.0021167
BV898_14959	scaffold0192	150208	152824	+	2617	356	375	1165	768	134	30	460	169	3457	299.194	-0.959725	0.320035	-2.99881	0.00271035	0.0922678		RvY_17396	BDGG01000015	772687	773403	+	717	2537	2257	3608	4612	4526	5170	5607	4857	33174	4120.61	0.781513	0.194118	4.02597	5.67e-05	0.0021604
BV898_10657	scaffold0093	120572	121956	-	1385	647	853	1461	821	602	130	1463	653	6630	689.879	0.440473	0.147128	2.99381	0.00275519	0.0934868		RvY_15859	BDGG01000012	1328020	1329246	-	1227	647	587	774	954	1327	1430	974	1129	7822	981.641	0.868186	0.215717	4.02465	5.71e-05	0.0021655
BV898_11615	scaffold0109	66152	69611	-	3460	1097	1391	2612	2295	515	134	1157	387	9588	893.671	-0.81001	0.270996	-2.98901	0.0027988	0.0946563		RvY_00886	BDGG01000001	2466960	2471167	+	4208	804	731	654	867	488	444	504	561	5053	619.413	-0.483068	0.120143	-4.02077	5.8e-05	0.00219423
BV898_04518	scaffold0022	551551	552261	+	711	1903	2326	3068	2243	1575	260	4021	1886	17282	1773	0.432678	0.144981	2.98437	0.00284164	0.0955779		RvY_14509	BDGG01000010	1231964	1233767	-	1804	589	532	557	766	188	147	319	347	3445	414.559	-1.16756	0.291188	-4.00962	6.08e-05	0.00228554
BV898_09532	scaffold0075	314148	319138	+	4991	42	56	730	681	8	1	91	26	1635	116.285	-3.09176	1.03609	-2.98405	0.00284459	0.0955779		RvY_17291	BDGG01000015	501195	503918	+	2724	739	643	602	781	407	342	484	405	4403	538.831	-0.622498	0.155228	-4.01022	6.07e-05	0.00228554
BV898_18345	scaffold0356	54340	56811	-	2472	758	969	2021	1391	294	47	1068	438	6986	611.54	-0.800062	0.268201	-2.98307	0.00285376	0.0955779		RvY_00492	BDGG01000001	1418048	1418852	-	805	378	318	491	586	681	812	656	666	4588	572.743	0.815342	0.20367	4.00325	6.25e-05	0.00233283
BV898_02199	scaffold0009	231546	238801	-	7256	936	1166	1126	1161	308	47	310	72	5126	476.158	-1.57799	0.529744	-2.97878	0.00289403	0.0966139		RvY_04611	BDGG01000002	3505425	3505670	-	246	1284	1101	1080	1395	1308	1696	1430	1465	10759	1335.9	0.41091	0.10264	4.00342	6.24e-05	0.00233283
BV898_01097	scaffold0003	1516266	1518642	+	2377	1802	1937	3893	2643	840	125	2447	924	14611	1327.91	-0.547888	0.18445	-2.97039	0.00297424	0.09834		RvY_14163	BDGG01000010	232188	235445	+	3258	1531	1329	1106	1516	721	985	897	930	9015	1102.98	-0.510289	0.127722	-3.99531	6.46e-05	0.00239697
BV898_04306	scaffold0021	325616	330228	+	4613	4	2	1	2	11	1	10	6	37	5.01689	2.48822	0.837572	2.97076	0.00297067	0.09834		RvY_18957	BDGG01000022	166860	168008	-	1149	494	457	169	194	62	84	95	65	1620	199.116	-2.01649	0.504701	-3.99541	6.46e-05	0.00239697
BV898_17599	scaffold0306	25008	27864	+	2857	83	83	408	313	25	10	48	9	979	80.6844	-2.05072	0.690347	-2.97056	0.00297258	0.09834		RvY_02714	BDGG01000001	7593042	7600804	+	7763	1078	937	1146	1446	456	456	765	743	7027	850.283	-0.805089	0.201868	-3.98819	6.66e-05	0.00246215
BV898_10230	scaffold0086	223843	225141	-	1299	230	274	283	252	77	22	176	64	1378	135.795	-0.782067	0.263724	-2.96548	0.00302213	0.0992779		RvY_11236	BDGG01000006	630453	631070	-	618	918	750	737	912	514	477	556	616	5480	671.68	-0.488947	0.122643	-3.98675	6.7e-05	0.00246928
BV898_12183	scaffold0121	29216	31447	-	2232	242	254	495	390	112	7	76	38	1614	141.841	-1.58906	0.535965	-2.96485	0.00302831	0.0992779		RvY_15127	BDGG01000011	1187106	1204979	+	17874	435	346	492	635	266	243	273	248	2938	356.707	-0.738137	0.18531	-3.98326	6.8e-05	0.00249789
BV898_12881	scaffold0135	89761	94560	+	4800	656	808	1222	1209	328	51	931	349	5554	512.538	-0.525934	0.177525	-2.9626	0.00305057	0.0992779		RvY_06193	BDGG01000002	8379696	8388153	-	8458	904	829	1059	1266	1396	1756	1313	1355	9878	1232.36	0.662707	0.166512	3.97994	6.89e-05	0.00252498
BV898_18589	scaffold0378	12590	16008	+	3419	17	12	6	3	0	0	0	0	38	3.43104	-4.58306	1.54695	-2.96264	0.00305017	0.0992779		RvY_12757	BDGG01000008	225433	227585	-	2153	111	103	55	86	25	27	36	31	474	57.5921	-1.46277	0.367772	-3.97737	6.97e-05	0.00254432
BV898_19427	scaffold0517	11662	12786	-	1125	133	106	175	162	49	6	77	19	727	66.8319	-1.14438	0.386145	-2.9636	0.00304063	0.0992779		RvY_04296	BDGG01000002	2611505	2612741	+	1237	629	607	823	1065	1042	1236	1007	1330	7739	960.845	0.70628	0.177665	3.97535	7.03e-05	0.002558
BV898_16388	scaffold0244	65060	69137	-	4078	91	101	101	80	31	1	34	16	455	41.1087	-1.41237	0.479194	-2.94738	0.00320475	0.103644		RvY_04161	BDGG01000002	2214686	2215706	-	1021	533	431	518	649	1061	1016	790	721	5719	720.889	0.908811	0.2288	3.97207	7.13e-05	0.00258537
BV898_19579	scaffold0574	1	523	-	523	60	73	148	106	77	9	347	163	983	96.4927	1.22123	0.414245	2.94808	0.00319753	0.103644		RvY_01322	BDGG01000001	3842815	3843806	-	992	3164	2993	2696	3669	3117	3618	3331	3944	26532	3284.58	0.291381	0.0734404	3.96758	7.26e-05	0.00262629
BV898_08110	scaffold0056	221187	232855	-	11669	43	58	33	56	13	0	14	6	223	19.8255	-1.79623	0.610143	-2.94396	0.00324047	0.104179		RvY_17548	BDGG01000015	1227788	1228980	-	1193	9140	8145	4795	6180	2961	3284	3711	3616	41832	5132.08	-0.950885	0.239926	-3.96325	7.39e-05	0.00266609
BV898_15235	scaffold0201	20309	21317	+	1009	34	52	83	55	34	7	215	77	557	53.821	1.14428	0.388699	2.94386	0.00324143	0.104179		RvY_16132	BDGG01000013	348916	352441	-	3526	3372	2893	1840	2468	1113	1298	1386	1520	15890	1944.8	-0.882074	0.222898	-3.9573	7.58e-05	0.0027249
BV898_01999	scaffold0008	216574	217321	-	748	255	352	201	131	325	99	720	260	2343	299.237	1.45849	0.496534	2.93735	0.00331031	0.106063		RvY_04388	BDGG01000002	2881265	2883444	-	2180	395	370	323	504	126	79	216	170	2183	262.533	-1.29964	0.328608	-3.95499	7.65e-05	0.00274283
BV898_03435	scaffold0016	335485	335748	-	264	7	6	7	6	0	0	1	0	27	2.19815	-3.26771	1.11304	-2.93583	0.00332656	0.106255		RvY_01136	BDGG01000001	3264047	3268684	-	4638	416	388	392	508	226	234	314	318	2796	341.082	-0.516201	0.130574	-3.95331	7.71e-05	0.00275365
BV898_11031	scaffold0099	133681	136856	+	3176	5	7	53	30	0	0	0	2	97	6.86544	-4.05347	1.3828	-2.93135	0.0033749	0.107467		RvY_09993	BDGG01000005	471849	474121	+	2273	1778	1673	1677	2205	1207	1337	1436	1638	12951	1586.89	-0.255737	0.0648673	-3.94246	8.07e-05	0.0028724
BV898_17664	scaffold0309	56594	57457	-	864	7224	8784	9079	6469	6778	1280	14310	6199	60123	6582.32	0.651064	0.222229	2.9297	0.00339287	0.107708		RvY_07361	BDGG01000003	2664142	2664474	-	333	3452	2875	4015	5382	4764	5500	4888	5752	36628	4534.19	0.558258	0.141841	3.93579	8.29e-05	0.00294432
BV898_01240	scaffold0004	785533	786977	-	1445	0	1	2	1	3	0	12	5	24	2.30015	3.00698	1.02845	2.92379	0.003458	0.10944		RvY_02297	BDGG01000001	6394856	6398047	+	3192	69	51	87	121	19	32	25	35	439	52.1798	-1.41979	0.361011	-3.93281	8.4e-05	0.00297194
BV898_16168	scaffold0235	127611	127857	+	247	128	136	440	458	55	11	131	57	1416	121.526	-1.30646	0.447429	-2.91992	0.00350124	0.11047		RvY_04741	BDGG01000002	3920098	3921848	+	1751	464	392	232	306	75	135	124	169	1897	230.628	-1.3798	0.351032	-3.93069	8.47e-05	0.00298917
BV898_03588	scaffold0017	259872	262857	-	2986	66	42	670	658	7	0	52	35	1530	110.365	-3.28863	1.13053	-2.90894	0.00362659	0.113775		RvY_19431	BDGG01000073	1700	2600	-	901	1061	959	986	1362	1405	1734	1406	1288	10201	1270.26	0.561689	0.142934	3.9297	8.51e-05	0.00299239
BV898_14727	scaffold0185	52799	53212	-	414	164	243	457	332	101	16	193	57	1563	141.531	-0.853187	0.29331	-2.90882	0.00362796	0.113775		RvY_09848	BDGG01000005	38448	41018	+	2571	1598	1470	1846	2248	1845	2314	2131	2346	15798	1954.63	0.403457	0.10275	3.92658	8.62e-05	0.00302224
BV898_08477	scaffold0061	58236	58517	-	282	11024	16846	29790	17360	10306	2727	39650	13484	141187	14197.2	0.568774	0.195981	2.90219	0.00370563	0.115173		RvY_05085	BDGG01000002	5000877	5003807	+	2931	12024	10676	12676	16619	7924	8643	10320	10511	89393	10908.8	-0.341348	0.0869684	-3.92496	8.67e-05	0.00303336
BV898_09627	scaffold0076	337504	339932	-	2429	3307	4346	5630	4781	2486	505	7610	3332	31997	3240.82	0.349914	0.12057	2.90216	0.00370593	0.115173		RvY_00931	BDGG01000001	2587209	2588063	+	855	880	806	1104	1400	1264	1296	1582	1607	9939	1230.81	0.595447	0.151806	3.92242	8.77e-05	0.0030564
BV898_13027	scaffold0138	66689	68848	-	2160	64	61	570	364	15	0	88	16	1178	83.9071	-2.72563	0.93859	-2.90396	0.00368473	0.115173		RvY_01402	BDGG01000001	4046789	4048733	+	1945	276	259	428	541	150	138	153	202	2147	257.964	-1.07851	0.27531	-3.91744	8.95e-05	0.00311077
BV898_08446	scaffold0060	315816	320652	-	4837	251	287	274	217	64	13	80	14	1200	112.745	-1.62323	0.559509	-2.90117	0.00371778	0.115195		RvY_03711	BDGG01000002	921616	922277	-	662	445	355	369	512	738	849	511	677	4456	559.098	0.873051	0.222966	3.91563	9.02e-05	0.00312484
BV898_10353	scaffold0088	130591	138086	-	7496	2119	2467	4045	2936	1547	394	5142	1651	20301	2055.04	0.347785	0.120099	2.89583	0.00378161	0.116824		RvY_03526	BDGG01000002	378585	386895	-	8311	2162	1890	1045	1297	388	507	833	634	8756	1068.95	-1.34857	0.345284	-3.90569	9.4e-05	0.0032464
BV898_15869	scaffold0225	29070	31044	+	1975	12	11	77	61	5	0	8	3	177	13.2317	-2.45327	0.848997	-2.88961	0.0038572	0.118452		RvY_02198	BDGG01000001	6162830	6164027	-	1198	562	495	776	1010	895	1061	1301	1293	7393	914.792	0.818812	0.209687	3.90493	9.43e-05	0.00324689
BV898_16042	scaffold0231	95375	95786	+	412	144	194	144	122	163	28	350	143	1288	143.849	0.914716	0.316487	2.89022	0.00384974	0.118452		RvY_12764	BDGG01000008	235313	236305	+	993	3990	3636	3815	4705	4003	5122	4796	4392	34459	4271.16	0.312216	0.0802368	3.89117	9.98e-05	0.00342648
BV898_07587	scaffold0050	299846	300779	-	934	7339	8279	14982	13334	4273	619	8725	3342	60893	5678.91	-0.579351	0.200801	-2.8852	0.00391164	0.119768		RvY_08775	BDGG01000004	1312131	1312565	+	435	1233	1105	1000	1413	1622	1570	1469	1464	10876	1356.58	0.510387	0.131307	3.88697	0.000101505	0.0034761
BV898_04910	scaffold0025	368955	370232	+	1278	3	6	5	10	0	0	0	0	24	1.90277	-3.75729	1.30269	-2.88424	0.00392359	0.119779		RvY_14841	BDGG01000011;BDGG01000011;BDGG01000011	322983;322983;323963	323658;324930;324940	+;+;+	1958	779	671	1000	1276	1132	1283	1432	1742	9315	1152.03	0.721803	0.185796	3.88492	0.000102365	0.00349519
BV898_16412	scaffold0245	70466	74357	+	3892	566	724	1197	801	538	92	2791	960	7669	740.786	0.939349	0.325805	2.88316	0.00393707	0.119838		RvY_13638	BDGG01000009	642401	643205	+	805	3815	3336	2985	4137	4050	4577	5196	7863	35959	4451.86	0.718513	0.185224	3.87916	0.000104819	0.00356846
BV898_08065	scaffold0055	398185	400591	-	2407	1837	2334	4179	2603	1465	355	6409	2656	21838	2184.95	0.672267	0.23407	2.87208	0.0040778	0.123386		RvY_12829	BDGG01000008	406925	409119	+	2195	3955	3371	4145	5832	2321	2650	3344	2915	28533	3464.67	-0.483329	0.124734	-3.87488	0.000106676	0.00362105
BV898_08214	scaffold0057	341906	348468	-	6563	273	324	391	286	72	7	280	102	1735	152.929	-0.926546	0.322706	-2.87118	0.00408943	0.123386		RvY_18284	BDGG01000018	296673	300352	-	3680	440	436	605	708	272	270	265	362	3358	407.794	-0.768896	0.198665	-3.87032	0.000108693	0.00367873
BV898_17298	scaffold0289	68713	70452	-	1740	10013	13530	23098	14647	8294	2163	56822	20090	148657	14489.4	1.04962	0.365431	2.87228	0.00407517	0.123386		RvY_13337	BDGG01000008	1830203	1831448	-	1246	48326	42681	38099	52040	29551	34266	37671	36366	319000	39139	-0.266789	0.0690298	-3.86483	0.000111165	0.00375141
BV898_12136	scaffold0119	218643	219907	-	1265	497	688	1320	811	504	104	3091	1189	8204	796.526	1.11347	0.388274	2.86776	0.00413395	0.124367		RvY_08888	BDGG01000004	1664357	1665645	+	1289	644	566	665	819	707	941	806	829	5977	740.768	0.418619	0.10838	3.86251	0.000112227	0.00377626
BV898_03218	scaffold0015	283298	288793	-	5496	2570	3531	3507	2235	2405	519	6050	2205	23022	2497.59	0.684931	0.2399	2.85507	0.0043027	0.129069		RvY_07652	BDGG01000003	3430169	3431610	-	1442	981	862	324	470	199	209	161	143	3349	411.083	-1.77206	0.458995	-3.86074	0.000113044	0.00379272
BV898_15791	scaffold0221	36009	37821	+	1813	11722	13942	20264	15220	6736	1160	14411	5957	89412	8700.92	-0.309369	0.108417	-2.85351	0.0043239	0.129329		RvY_07913	BDGG01000003	4083918	4087182	-	3265	219	183	224	332	536	612	300	479	2885	363.304	1.17322	0.303957	3.85983	0.000113468	0.00379592
BV898_17453	scaffold0298	23528	27989	+	4462	1347	1910	3069	2167	1264	238	3209	1328	14532	1465.08	0.305901	0.10727	2.85168	0.00434884	0.129701		RvY_08642	BDGG01000004	853870	854163	+	294	514	400	510	634	680	965	715	674	5092	634.611	0.701273	0.18203	3.8525	0.000116916	0.00390001
BV898_02173	scaffold0009	69237	70168	+	932	591	760	928	636	432	99	2388	1023	6857	691.191	0.989673	0.34725	2.85003	0.00437154	0.130003		RvY_06181	BDGG01000002;BDGG01000002	8338601;8338601	8345004;8342366	+;+	6404	479	414	650	833	887	858	883	1088	6092	757.045	0.794157	0.206714	3.84182	0.000122124	0.00406204
BV898_01496	scaffold0006	48503	51974	+	3472	19125	22689	31390	25270	13898	2617	38165	17042	170196	17244.8	0.28134	0.0988235	2.8469	0.00441477	0.130912		RvY_05240	BDGG01000002	5409267	5410202	-	936	3342	2996	4677	5753	5270	6299	6056	6352	40745	5051.85	0.660152	0.172208	3.83345	0.000126358	0.00419083
BV898_06114	scaffold0035	232872	234067	-	1196	581	784	541	439	564	140	1540	529	5118	580.698	0.977347	0.344133	2.84003	0.00451093	0.13261		RvY_10452	BDGG01000005	1766553	1768620	+	2068	184	175	155	200	95	82	117	104	1112	135.925	-0.715338	0.186771	-3.83002	0.000128133	0.00423752
BV898_06325	scaffold0037	30961	36124	-	5164	90	116	126	110	15	3	44	44	548	50.0129	-1.24002	0.436755	-2.83916	0.00452327	0.13261		RvY_09286	BDGG01000004	2858624	2861216	+	2593	21	29	8	11	0	0	0	0	69	8.41833	-6.46539	1.6971	-3.80967	0.000139153	0.00457585
BV898_09022	scaffold0069	180860	182318	+	1459	443	781	1521	915	475	144	4388	1754	10421	1014.08	1.43199	0.504342	2.83933	0.00452086	0.13261		RvY_18355	BDGG01000018	511694	512751	+	1058	634	599	563	749	620	710	784	733	5392	667.348	0.291354	0.0764692	3.81008	0.000138921	0.00457585
BV898_14309	scaffold0173	8314	14090	+	5777	22	34	40	27	0	0	16	3	142	11.1637	-2.31585	0.815471	-2.83989	0.00451288	0.13261		RvY_00685	BDGG01000001	1948494	1949644	-	1151	2743	2503	2709	3422	3217	3737	3394	3117	24842	3085.93	0.381744	0.100483	3.7991	0.000145223	0.0047619
BV898_00287	scaffold0001	1502615	1504814	+	2200	80	69	290	206	12	10	21	17	705	61.4193	-1.93905	0.683702	-2.83611	0.00456669	0.132657		RvY_16669	BDGG01000014	230875	232584	+	1710	860	883	1600	2137	287	349	541	697	7354	871.563	-1.41559	0.372923	-3.79593	0.000147093	0.0048096
BV898_02933	scaffold0013	439282	479658	+	40377	1390	1706	3306	2045	1208	263	4586	2215	16719	1690.29	0.692	0.244103	2.83486	0.00458451	0.132657		RvY_13557	BDGG01000009	454049	456222	+	2174	548	470	729	949	299	306	393	396	4090	493.315	-0.80782	0.212952	-3.79344	0.000148575	0.00484438
BV898_04492	scaffold0022	384126	392108	-	7983	48	38	170	189	6	0	45	17	513	39.3211	-2.19209	0.773494	-2.83401	0.00459674	0.132657		RvY_05377	BDGG01000002	5839807	5841531	+	1725	1284	1113	1011	1239	384	478	751	763	7023	853.169	-0.864584	0.228116	-3.7901	0.000150586	0.00489615
BV898_10152	scaffold0085	51256	61470	+	10215	53	88	36	38	0	0	3	10	228	20.061	-3.23207	1.14139	-2.83169	0.00463033	0.132657		RvY_16350	BDGG01000013	933875	936287	+	2413	2296	2028	2362	2985	1484	1798	1368	1733	16054	1962.53	-0.461285	0.12188	-3.78474	0.000153867	0.00498883
BV898_13998	scaffold0163	162989	166527	+	3539	592	661	892	706	438	79	1664	683	5715	573.216	0.625434	0.220603	2.83512	0.00458089	0.132657		RvY_17425	BDGG01000015	866318	868277	-	1960	959	799	887	1181	1247	1285	1209	1106	8673	1079.64	0.487791	0.129151	3.7769	0.00015879	0.00513406
BV898_14025	scaffold0164	98800	103960	-	5161	5796	7104	9482	7338	4762	775	15423	6195	56875	5694.3	0.507896	0.179405	2.831	0.00464023	0.132657		RvY_09221	BDGG01000004	2660379	2662210	+	1832	1390	1247	1269	1561	930	967	1045	1185	9594	1178.07	-0.278534	0.0737903	-3.77468	0.000160216	0.00516575
BV898_14331	scaffold0173	173049	175651	-	2603	266	363	397	316	208	47	593	241	2431	254.442	0.449948	0.158913	2.83141	0.00463437	0.132657		RvY_15504	BDGG01000012	415957	416776	+	820	253	260	244	314	400	527	383	348	2729	341.983	0.768267	0.203625	3.77295	0.000161331	0.00518725
BV898_14379	scaffold0175	28827	33053	-	4227	2178	2624	6198	4578	534	127	2956	1218	20413	1739	-1.05453	0.371866	-2.83578	0.00457145	0.132657		RvY_06028	BDGG01000002	7765915	7766838	-	924	6685	5712	5709	7475	4207	4642	5348	5618	45396	5564.82	-0.241491	0.0641355	-3.76532	0.000166336	0.0053186
BV898_19138	scaffold0451	1570	5011	-	3442	1580	2040	3246	2226	1275	271	5862	2189	18689	1841.82	0.687568	0.242723	2.83273	0.00461522	0.132657		RvY_16734	BDGG01000014	453726	455503	-	1778	4460	3956	3660	4630	2771	3268	3302	3420	29467	3621.69	-0.263975	0.0700972	-3.76584	0.000165988	0.0053186
BV898_01239	scaffold0004	780913	784527	+	3615	1032	1488	1325	1115	860	222	2676	907	9625	1032.7	0.644032	0.227845	2.82662	0.0047042	0.132747		RvY_06100	BDGG01000002	7956427	7956988	-	562	696	640	521	718	889	1023	777	908	6172	771.385	0.616532	0.163834	3.76315	0.000167783	0.00533542
BV898_04050	scaffold0019	799330	804900	+	5571	23	23	31	32	0	0	7	8	124	10.3994	-2.12176	0.751009	-2.82522	0.00472481	0.132747		RvY_09022	BDGG01000004	2051377	2051716	+	340	516	480	617	832	721	809	919	805	5699	705.652	0.55602	0.147737	3.76358	0.000167497	0.00533542
BV898_05429	scaffold0029	329044	329361	+	318	10	17	80	46	38	4	282	125	602	57.1945	2.12758	0.753219	2.82465	0.00473318	0.132747		RvY_00688	BDGG01000001	1966397	1969263	-	2867	201	191	166	233	62	76	124	117	1170	141.526	-0.947046	0.252366	-3.75267	0.00017496	0.00554838
BV898_09454	scaffold0074	299732	302362	+	2631	5	6	103	66	1	0	6	3	190	13.169	-3.32534	1.17687	-2.82558	0.00471945	0.132747		RvY_13936	BDGG01000009	1522251	1524455	-	2205	716	658	624	782	221	340	464	447	4252	515.947	-0.810913	0.216235	-3.75014	0.000176734	0.00558932
BV898_10595	scaffold0092	134888	142400	+	7513	361	502	1156	527	170	37	430	100	3283	290.812	-0.93585	0.330782	-2.82921	0.00466638	0.132747		RvY_02079	BDGG01000001	5816500	5819666	-	3167	30	30	20	27	3	0	5	5	120	14.3989	-2.93224	0.782692	-3.74635	0.000179425	0.00565896
BV898_14644	scaffold0182	138073	143173	+	5101	14	25	47	40	2	3	9	3	143	13.2871	-1.89058	0.668807	-2.8268	0.00470162	0.132747		RvY_11814	BDGG01000006;BDGG01000006	2362845;2362845	2363216;2363979	+;+	1135	1219	1168	1316	1737	1329	1826	2052	1693	12340	1525.14	0.474032	0.12663	3.74344	0.000181515	0.00569754
BV898_17538	scaffold0303	34177	37237	-	3061	186	175	477	421	79	19	187	71	1615	146.542	-0.927555	0.328097	-2.82708	0.00469747	0.132747		RvY_14208	BDGG01000010	355381	356593	-	1213	881	821	662	787	449	496	505	474	5075	624.166	-0.591222	0.157942	-3.74328	0.000181632	0.00569754
BV898_08556	scaffold0062	85367	86827	-	1461	2383	3371	5693	3429	2232	425	9236	3239	30008	2935.13	0.650164	0.23091	2.81566	0.00486772	0.136151		RvY_10518	BDGG01000005	1949458	1951044	-	1587	152	163	233	310	61	77	115	103	1214	145.358	-1.1353	0.30346	-3.74117	0.000183167	0.00572663
BV898_19461	scaffold0529	7137	11088	-	3952	156	166	216	160	51	9	162	64	984	91.7554	-0.583299	0.207273	-2.81415	0.00489058	0.136422		RvY_14686	BDGG01000010;BDGG01000010	1770871;1770871	1771767;1772051	+;+	1181	607	547	553	710	275	460	384	406	3942	480.627	-0.541498	0.144787	-3.73997	0.000184044	0.00572663
BV898_17391	scaffold0294	59742	69137	+	9396	440	546	1968	1277	145	32	727	219	5354	436.841	-1.2449	0.44269	-2.81212	0.00492154	0.136917		RvY_14710	BDGG01000010	1821705	1824757	+	3053	163	155	43	56	20	16	9	21	483	59.433	-2.56067	0.684588	-3.74046	0.000183683	0.00572663
BV898_11162	scaffold0101	128593	137063	+	8471	1281	1428	1790	989	1014	183	4251	1276	12212	1219.73	0.823851	0.293215	2.80971	0.00495855	0.137576		RvY_01671	BDGG01000001	4791221	4797175	+	5955	246	222	154	193	82	100	52	69	1118	136.798	-1.29805	0.34738	-3.7367	0.000186454	0.00578607
BV898_10733	scaffold0094	213249	217152	-	3904	3435	4154	7202	5551	1906	354	5439	2104	30145	2844.23	-0.306129	0.109103	-2.80587	0.00501804	0.138855		RvY_07566	BDGG01000003	3210929	3211447	-	519	3014	2695	2672	3429	4990	5310	3586	3843	29539	3712.07	0.734653	0.19722	3.72504	0.000195283	0.00604386
BV898_00799	scaffold0003	117120	118646	-	1527	250	361	764	446	319	52	2173	599	4964	459.501	1.24273	0.444694	2.79458	0.00519676	0.143155		RvY_06653	BDGG01000003	641756	642058	-	303	662	559	865	1088	947	1097	1664	1562	8444	1043.79	0.862634	0.232165	3.71561	0.000202716	0.00622397
BV898_06645	scaffold0040	510824	518786	-	7963	2033	2192	8852	6872	731	181	2886	1061	24808	2066.11	-1.24729	0.446367	-2.79431	0.00520113	0.143155		RvY_10370	BDGG01000005	1557130	1557435	-	306	534	505	413	532	1626	1671	709	830	6820	875.566	1.44412	0.388605	3.71617	0.000202268	0.00622397
BV898_17903	scaffold0324	26435	28556	+	2122	208	309	356	211	157	40	790	344	2415	247.036	0.916	0.328392	2.78935	0.00528143	0.14498		RvY_12383	BDGG01000007	1555414	1557902	-	2489	2209	1946	2090	2537	1482	1751	1558	1521	15094	1854.25	-0.342642	0.0922096	-3.71591	0.000202476	0.00622397
BV898_20149	scaffold0043	389430	389946	+	517	590	815	919	490	435	115	1779	716	5859	612.342	0.785206	0.28178	2.7866	0.00532649	0.145063		RvY_04811	BDGG01000002	4090510	4091237	-	728	1085	990	731	887	2130	2595	1422	1388	11228	1428.39	1.16578	0.314002	3.71264	0.000205111	0.00628085
BV898_10304	scaffold0087	299369	300506	+	1138	1801	1872	1886	1692	1448	241	3781	1724	14445	1534.29	0.663289	0.237896	2.78814	0.00530109	0.145063		RvY_05780	BDGG01000002	7162845	7163330	+	486	184	173	190	275	117	124	126	136	1325	161.097	-0.567032	0.152968	-3.70688	0.00020983	0.00639137
BV898_17533	scaffold0303	11744	15285	+	3542	436	530	920	789	159	43	203	57	3137	289.945	-1.35516	0.486264	-2.78688	0.00532178	0.145063		RvY_07065	BDGG01000003	1810140	1816555	+	6416	896	725	673	898	202	240	509	409	4552	549.368	-1.12491	0.303452	-3.70704	0.000209698	0.00639137
BV898_08165	scaffold0057	112175	112844	-	670	314	395	903	597	303	78	2257	854	5701	552.454	1.21729	0.437176	2.78443	0.00536225	0.145653		RvY_16518	BDGG01000013	1431133	1440582	-	9450	665	593	479	593	95	71	259	248	3003	361.885	-1.7039	0.45974	-3.70622	0.000210377	0.00639137
BV898_06949	scaffold0043	474862	477942	-	3081	411	343	628	455	54	9	442	86	2428	202.162	-1.31023	0.470915	-2.78232	0.00539726	0.146138		RvY_00969	BDGG01000001	2683392	2684306	-	915	807	726	699	738	1121	1564	980	1077	7712	969.479	0.799455	0.215877	3.70328	0.000212826	0.00644886
BV898_07830	scaffold0053	57411	58587	+	1177	219	248	1022	1248	32	8	267	135	3179	250.035	-2.00668	0.7214	-2.78165	0.00540834	0.146138		RvY_07609	BDGG01000003	3312342	3313097	+	756	3890	3385	3112	3926	4363	5131	5160	3962	32929	4107.14	0.510831	0.137973	3.70239	0.000213581	0.00645157
BV898_10264	scaffold0087	72561	74182	+	1622	1775	2123	3543	2094	1339	269	4192	1795	17130	1722.17	0.407068	0.146422	2.7801	0.00543417	0.146454		RvY_14017	BDGG01000009	1739443	1741654	+	2212	478	508	358	439	601	716	975	665	4740	593.518	0.840152	0.226954	3.70185	0.00021403	0.00645157
BV898_05862	scaffold0033	82657	84796	+	2140	5618	6998	10439	7994	4177	972	20223	8078	64499	6423.27	0.715751	0.25766	2.77789	0.00547127	0.14707		RvY_17880	BDGG01000016	1101280	1106511	+	5232	1816	1588	625	903	222	245	479	486	6364	775.802	-1.70838	0.461581	-3.70115	0.000214624	0.00645265
BV898_12057	scaffold0117	132982	145044	-	12063	964	1373	2504	1826	1037	201	5525	2763	16193	1616.36	1.12369	0.406414	2.7649	0.00569405	0.152662		RvY_03385	BDGG01000002;BDGG01000002;BDGG01000002	9211;13553;13553	14375;14375;15602	+;+;+	6392	4775	4412	5550	6976	6505	7755	6417	6655	49045	6089.83	0.476077	0.12868	3.69971	0.000215848	0.00645403
BV898_17170	scaffold0283	14080	18095	-	4016	72	126	252	141	114	58	1320	73	2156	202.795	1.841	0.667532	2.75793	0.00581694	0.155554		RvY_03933	BDGG01000002	1534042	1534533	+	492	546	471	607	741	1023	1092	740	849	6069	761.444	0.800001	0.216268	3.69913	0.000216342	0.00645403
BV898_18615	scaffold0381	9028	10872	+	1845	965	1234	2443	1383	825	200	4688	2015	13753	1362.25	0.97761	0.354678	2.75633	0.00584534	0.155911		RvY_07562	BDGG01000003	3200203	3203220	-	3018	1143	956	838	1133	616	701	754	688	6829	837.129	-0.432158	0.116824	-3.69922	0.000216263	0.00645403
BV898_09465	scaffold0074	344658	345971	+	1314	1178	1810	2142	1542	955	198	3179	1250	12254	1237.74	0.438818	0.159285	2.75493	0.00587048	0.156179		RvY_03646	BDGG01000002	732294	733445	+	1152	450	427	372	498	804	852	626	567	4596	579.3	0.852555	0.230685	3.69576	0.000219229	0.00652334
BV898_10782	scaffold0095	111486	119742	+	8257	350	373	347	227	105	15	162	81	1660	159.768	-1.0334	0.375244	-2.75393	0.00588849	0.156256		RvY_00453	BDGG01000001	1305133	1306073	-	941	1773	1643	2749	3566	3425	3995	3674	4313	25138	3118.47	0.813959	0.220297	3.69483	0.000220033	0.00653047
BV898_15680	scaffold0217	47111	63147	+	16037	669	885	683	742	168	60	477	186	3870	380.34	-0.886381	0.322239	-2.75069	0.00594695	0.157404		RvY_08067	BDGG01000003	4539905	4540838	-	934	5417	4523	4302	5656	4939	6240	5710	5699	42486	5264.74	0.312758	0.0846675	3.69396	0.000220792	0.00653617
BV898_05897	scaffold0033	316834	319724	+	2891	53	62	1	1	0	0	0	0	117	11.156	-6.27759	2.28318	-2.74949	0.00596882	0.15758		RvY_12767	BDGG01000008	239681	240536	+	856	1542	1361	1161	1521	1727	2359	1886	1727	13284	1658.02	0.592513	0.160429	3.69331	0.000221355	0.00653617
BV898_06062	scaffold0035	20425	21282	-	858	2191	2837	3751	2695	2073	498	4371	1772	20188	2203.42	0.51088	0.186002	2.74663	0.00602105	0.158554		RvY_05821	BDGG01000002	7257569	7257757	+	189	414	419	322	459	887	1004	665	530	4700	595.75	1.08501	0.293968	3.69091	0.000223455	0.0065814
BV898_02040	scaffold0008	370705	380185	+	9481	1149	1356	2391	1863	904	207	3110	1058	12038	1199	0.369741	0.134978	2.73928	0.00615745	0.161735		RvY_03816	BDGG01000002	1223850	1224890	-	1041	292	269	21	20	10	15	4	5	636	79.281	-4.06254	1.10093	-3.6901	0.000224166	0.00658559
BV898_18519	scaffold0371	20648	21592	+	945	1889	2420	2207	1738	1550	262	6210	2836	19112	1970.39	0.945941	0.345582	2.73724	0.00619566	0.162326		RvY_13659	BDGG01000009	702331	704325	-	1995	501	408	276	317	110	207	124	114	2057	251.622	-1.32649	0.359887	-3.68584	0.000227945	0.00667966
BV898_11779	scaffold0112	123937	134642	-	10706	154	117	398	258	40	9	190	34	1200	100.671	-1.14962	0.420681	-2.73276	0.00628068	0.164138		RvY_00228	BDGG01000001	629736	631832	-	2097	548	541	724	930	180	215	413	362	3913	469.391	-1.1087	0.301576	-3.67635	0.000236599	0.00691574
BV898_13821	scaffold0159	4228	8272	+	4045	168	222	224	228	161	26	503	144	1676	169.249	0.613214	0.22458	2.7305	0.00632385	0.16485		RvY_16600	BDGG01000014	35728	36246	-	519	2995	2626	2306	3042	5280	6096	3829	3466	29640	3743.86	0.915655	0.249294	3.67299	0.000239731	0.00698963
BV898_09514	scaffold0075	216186	223200	+	7015	280	395	763	507	213	105	1429	551	4243	442.518	0.991997	0.363452	2.72938	0.00634539	0.164996		RvY_00304	BDGG01000001	914950	917801	-	2852	7435	6912	8530	11076	8631	10001	10163	10287	73035	9021.38	0.342261	0.0932047	3.67214	0.000240527	0.00699522
BV898_01080	scaffold0003	1430246	1431410	+	1165	742	984	1880	1553	926	135	4916	2245	13381	1310.88	1.22136	0.448127	2.72549	0.00642069	0.166536		RvY_18303	BDGG01000018	366946	368001	+	1056	520	481	250	379	162	185	155	188	2320	283.786	-1.12356	0.30607	-3.67093	0.000241672	0.00701091
BV898_13132	scaffold0140	171200	173740	-	2541	3	3	7	13	0	0	0	0	26	1.98975	-3.82496	1.40384	-2.72463	0.00643732	0.16655		RvY_03683	BDGG01000002	845795	846148	+	354	2443	2407	2911	3729	3082	3384	4320	5295	27571	3404.89	0.61041	0.166441	3.66743	0.000244999	0.00708965
BV898_18982	scaffold0426	20690	24930	+	4241	201	258	475	245	157	41	909	313	2599	254.709	0.872744	0.32105	2.7184	0.00655976	0.169294		RvY_15799	BDGG01000012	1168063	1179088	-	11026	1720	1459	1796	2160	2450	2681	2186	2144	16596	2071.11	0.55248	0.150699	3.66611	0.00024627	0.00710868
BV898_04666	scaffold0023	442398	452117	-	9720	268	241	558	430	92	19	358	73	2039	179.4	-0.829733	0.30538	-2.71705	0.00658667	0.169566		RvY_00966	BDGG01000001	2671177	2673578	-	2402	1078	953	49	73	55	34	14	7	2263	282.144	-4.15599	1.13593	-3.65867	0.000253525	0.00728371
BV898_15470	scaffold0210	7884	9540	+	1657	6221	7956	11922	8538	4787	937	16033	7022	63416	6351.3	0.429899	0.158545	2.71153	0.00669728	0.171985		RvY_09512	BDGG01000004	3626200	3626337	-	138	2599	2687	2324	2957	3384	4580	3429	3184	25144	3142.51	0.595191	0.162683	3.6586	0.000253593	0.00728371
BV898_03042	scaffold0014	237575	241521	+	3947	321	325	300	254	276	55	551	374	2456	282.616	0.88221	0.325477	2.71052	0.00671787	0.172087		RvY_01075	BDGG01000001;BDGG01000001	3052947;3053105	3053398;3054184	-;-	1238	1297	1202	1279	1856	2668	3362	1776	1987	15427	1940.15	0.958339	0.262111	3.65623	0.000255949	0.0073213
BV898_03465	scaffold0016	473718	475200	-	1483	1575	2064	1808	1304	1884	332	3697	1187	13851	1550.59	0.850452	0.314422	2.70481	0.00683426	0.174636		RvY_06264	BDGG01000002	8555651	8561850	-	6200	1070	1044	336	470	214	163	224	207	3728	458.926	-1.75423	0.479835	-3.65591	0.000256272	0.0073213
BV898_14201	scaffold0170	11099	19275	-	8177	4	4	2	2	7	1	13	5	38	4.6072	1.86491	0.69053	2.70069	0.00691966	0.176383		RvY_16828	BDGG01000014	702294	703914	+	1621	4333	3986	4732	6205	4900	5944	5740	5470	41310	5106.72	0.33563	0.0918182	3.65538	0.000256799	0.0073213
BV898_03456	scaffold0016	432491	436858	-	4368	41	35	1	2	0	0	0	0	79	7.61	-5.72711	2.12207	-2.69883	0.00695844	0.176936		RvY_04843	BDGG01000002	4186642	4188326	-	1685	7817	6859	6314	7880	7159	8099	8428	8373	60929	7556.67	0.276227	0.0756317	3.65227	0.000259933	0.00739246
BV898_10408	scaffold0089	106020	109707	-	3688	50	68	202	169	102	14	515	219	1339	130.305	1.4031	0.521315	2.69147	0.00711382	0.180444		RvY_15453	BDGG01000012	272757	273248	-	492	3391	3084	4817	6509	6031	6651	6884	6544	43911	5444.29	0.707526	0.193927	3.64841	0.000263869	0.00748599
BV898_00921	scaffold0003	748163	756747	-	8585	616	762	1131	846	305	61	902	388	5011	479.624	-0.259588	0.0965708	-2.68806	0.00718689	0.181851		RvY_01647	BDGG01000001	4722567	4724815	+	2249	47	35	51	76	100	113	76	110	608	76.0025	1.09027	0.299605	3.63903	0.000273672	0.00774512
BV898_02047	scaffold0008	421814	423940	+	2127	134	181	1677	1626	91	8	280	93	4090	306.759	-2.2316	0.83201	-2.68218	0.00731441	0.184177		RvY_03356	BDGG01000001	9271947	9274157	-	2211	290	268	271	366	101	140	39	79	1554	187.611	-1.57957	0.434216	-3.63774	0.00027504	0.00776485
BV898_07166	scaffold0046	74561	80109	+	5549	216	327	669	439	316	62	659	318	3006	317.761	0.628281	0.234177	2.68294	0.00729789	0.184177		RvY_06173	BDGG01000002	8313973	8316022	-	2050	357	332	169	183	91	68	53	31	1284	158.205	-1.96119	0.539423	-3.63571	0.000277212	0.00778818
BV898_05869	scaffold0033	144462	147868	+	3407	374	518	1644	1171	133	29	657	218	4744	391.363	-1.16385	0.434222	-2.68032	0.00735525	0.184386		RvY_15566	BDGG01000012;BDGG01000012	564569;565509	568807;568972	-;-	4404	264	254	251	315	90	146	182	171	1673	203.026	-0.767755	0.21114	-3.63623	0.000276657	0.00778818
BV898_08332	scaffold0059	135146	145241	+	10096	543	631	669	588	231	32	312	94	3100	295.497	-1.00565	0.375217	-2.68018	0.00735833	0.184386		RvY_02600	BDGG01000001	7267490	7271222	+	3733	724	684	689	884	1419	1379	811	1328	7918	996.393	0.87537	0.240918	3.63347	0.000279638	0.0078373
BV898_01137	scaffold0004	95639	96793	-	1155	1016	1549	2941	2067	1208	284	3094	1323	13482	1403.54	0.526974	0.196821	2.67743	0.00741887	0.185007		RvY_10490	BDGG01000005	1873848	1875409	+	1562	5745	4988	4924	6280	3611	3488	3012	4285	36333	4454.23	-0.473754	0.130635	-3.62653	0.000287252	0.00803127
BV898_08585	scaffold0062	236848	238532	-	1685	919	1256	1466	1158	744	145	2076	716	8480	863.435	0.339216	0.126682	2.6777	0.00741297	0.185007		RvY_12012	BDGG01000007	422103	422627	-	525	394	368	426	468	853	910	548	603	4570	578.099	0.963059	0.265722	3.62431	0.000289735	0.00808117
BV898_04726	scaffold0024	60126	62645	-	2520	1085	1384	1518	997	855	186	2823	841	9689	1000.1	0.578989	0.216357	2.67609	0.0074487	0.185304		RvY_12864	BDGG01000008	516110	531461	-	15352	1403	1210	1907	2359	2019	2431	2794	2620	16743	2071.72	0.660086	0.182267	3.62153	0.000292871	0.00814901
BV898_05997	scaffold0034	300419	301074	+	656	426	519	911	535	335	72	1448	690	4936	496.105	0.760514	0.284751	2.6708	0.0075671	0.187798		RvY_10523	BDGG01000005	1964346	1968610	-	4265	3272	2970	5082	6308	5529	6253	8091	8344	45849	5670.41	0.817616	0.225947	3.61862	0.00029618	0.00822129
BV898_11697	scaffold0110	222102	222902	-	801	356	358	509	488	161	25	234	143	2274	220.281	-0.703846	0.263806	-2.66805	0.00762936	0.188891		RvY_01443	BDGG01000001	4144688	4145377	-	690	791	650	969	1297	1232	1287	1396	1273	8895	1103.27	0.63744	0.176288	3.6159	0.00029931	0.00828831
BV898_07132	scaffold0045	424593	426855	-	2263	745	1036	2869	2863	312	82	1068	482	9457	817.268	-1.10316	0.413884	-2.66538	0.00769009	0.18994		RvY_15548	BDGG01000012	519282	520036	+	755	1127	1000	961	1223	1312	1296	1209	1342	9470	1178.94	0.39458	0.109147	3.61511	0.000300222	0.00829371
BV898_16702	scaffold0258	90338	92027	-	1690	62	104	144	106	33	1	13	9	472	40.7651	-1.85539	0.697475	-2.66015	0.00781052	0.192455		RvY_06262	BDGG01000002	8553437	8553897	-	461	2215	1828	2487	3260	2593	3011	3140	3228	21762	2687.19	0.431697	0.119507	3.61231	0.000303481	0.00835901
BV898_02907	scaffold0013	302629	308051	+	5423	364	444	1378	948	33	13	441	183	3804	302.654	-1.67147	0.62917	-2.65663	0.0078927	0.1937		RvY_15012	BDGG01000011	794254	795881	+	1628	3402	3145	2017	2576	1161	1265	1117	1891	16574	2028.69	-0.930869	0.257727	-3.61184	0.00030403	0.00835901
BV898_06107	scaffold0035	192864	194579	-	1716	7082	9091	15049	12489	4243	876	10411	4239	63480	6108.6	-0.31545	0.118752	-2.65638	0.00789848	0.1937		RvY_01151	BDGG01000001	3307196	3310846	+	3651	390	347	402	463	590	836	590	499	4117	515.934	0.788281	0.218871	3.60158	0.000316294	0.00865508
BV898_04064	scaffold0020	51003	56166	+	5164	3251	4194	4261	2634	2694	531	8247	2782	28594	2985.4	0.650252	0.244896	2.65521	0.00792585	0.193912		RvY_03959	BDGG01000002	1614128	1615673	-	1546	8230	7486	6790	9040	8240	9784	8859	8758	67187	8337.55	0.308536	0.0856578	3.60196	0.000315831	0.00865508
BV898_14771	scaffold0186	97814	98695	+	882	266	526	1264	902	349	102	5477	1965	10851	1001.5	1.85171	0.697947	2.65308	0.00797598	0.194678		RvY_15115	BDGG01000011	1159440	1165221	+	5782	15841	14134	11030	14364	7923	9210	9924	10144	92570	11364.1	-0.456006	0.126679	-3.59969	0.000318594	0.00869747
BV898_01052	scaffold0003	1310544	1314905	-	4362	1412	1875	1907	1501	1160	263	2676	1337	12131	1321.26	0.528782	0.199668	2.6483	0.00808972	0.196989		RvY_12205	BDGG01000007	1042452	1043933	+	1482	478	356	368	467	625	758	541	555	4148	519.454	0.711562	0.19793	3.59502	0.000324371	0.00883434
BV898_13155	scaffold0141	126830	133941	+	7112	141	144	42	27	19	1	8	3	385	36.9891	-2.66959	1.01017	-2.64271	0.00822444	0.1998		RvY_09910	BDGG01000005	247885	248205	+	321	231	180	32	47	16	16	18	17	557	68.5839	-2.78833	0.776138	-3.59256	0.000327439	0.00887614
BV898_05373	scaffold0029	27841	30395	-	2555	374	498	679	455	399	47	1114	364	3930	388.009	0.572333	0.216899	2.63871	0.00832222	0.201702		RvY_13323	BDGG01000008	1790820	1792321	-	1502	13885	12476	12463	17078	8957	10389	12446	11611	99305	12156	-0.235358	0.0655045	-3.593	0.000326888	0.00887614
BV898_04091	scaffold0020	153507	154403	+	897	1369	1585	2597	2002	1045	208	4295	1628	14729	1451.14	0.554088	0.210151	2.63662	0.00837378	0.202005		RvY_08525	BDGG01000004	537960	538657	-	698	5940	5439	5034	6307	3609	4590	4613	4325	39857	4897.68	-0.283238	0.078932	-3.58838	0.000332737	0.0089782
BV898_12544	scaffold0128	99694	101766	-	2073	3062	3546	6031	5003	1362	212	3854	1903	24973	2305.82	-0.548576	0.208004	-2.63734	0.00835595	0.202005		RvY_12585	BDGG01000007	2072198	2072796	+	599	258	295	280	308	379	449	425	353	2747	343.939	0.618741	0.17243	3.58837	0.000332756	0.0089782
BV898_02544	scaffold0011	81842	83654	+	1813	736	766	748	628	262	41	322	139	3642	355.589	-1.00644	0.381949	-2.63501	0.00841344	0.202245		RvY_12848	BDGG01000008	452126	452909	+	784	608	460	684	948	820	872	1341	1161	6894	851.727	0.776243	0.216476	3.58582	0.000336022	0.00904525
BV898_03298	scaffold0015	585341	586178	+	838	4940	5740	9593	7109	3945	704	11470	5168	48669	4876.34	0.366267	0.139041	2.63425	0.0084324	0.202245		RvY_04561	BDGG01000002	3348420	3352019	-	3600	1854	1587	967	1302	542	395	751	749	8147	994.851	-1.12141	0.312831	-3.58471	0.000337459	0.00906284
BV898_06581	scaffold0040	164384	167924	-	3541	10028	11278	15651	13344	5291	975	9911	4367	70845	6958.05	-0.427491	0.162307	-2.63385	0.00844233	0.202245		RvY_10534	BDGG01000005	2006574	2009099	+	2526	175	176	52	54	20	25	24	12	538	66.5097	-2.40675	0.671543	-3.58391	0.000338488	0.00906943
BV898_11600	scaffold0108	258658	260196	+	1539	66	80	94	80	16	9	50	15	410	41.0351	-0.977258	0.371196	-2.63273	0.00847022	0.202444		RvY_12768	BDGG01000008	241277	241871	-	595	747	765	641	795	314	416	386	583	4647	567.156	-0.68667	0.191651	-3.58292	0.000339776	0.00908292
BV898_00239	scaffold0001	1234378	1235189	+	812	1151	1582	4262	2610	1247	358	9652	3913	24775	2413.15	1.26215	0.480282	2.62792	0.00859076	0.204852		RvY_06210	BDGG01000002	8435804	8436852	+	1049	5911	5320	5340	7512	5625	6101	7702	7359	50870	6273.46	0.285389	0.0796807	3.58165	0.000341425	0.00910598
BV898_12187	scaffold0121	40731	41644	-	914	20	18	14	4	0	1	0	0	57	5.63036	-4.26187	1.62374	-2.62473	0.00867173	0.206307		RvY_09936	BDGG01000005	317173	323180	+	6008	2947	2627	2656	3347	1233	1377	2060	2238	18485	2247.87	-0.631832	0.176685	-3.57604	0.000348837	0.009266
BV898_00633	scaffold0002	1045610	1046707	+	1098	1695	1702	2683	2201	1268	230	6037	2510	18326	1816.06	0.830847	0.316931	2.62154	0.0087534	0.207773		RvY_17733	BDGG01000016	602938	603986	-	1049	234	214	262	364	141	136	178	175	1704	206.63	-0.628462	0.175749	-3.5759	0.000349026	0.009266
BV898_15059	scaffold0195	128475	128909	+	435	3	10	25	26	0	0	4	0	68	4.89872	-3.34223	1.2758	-2.61971	0.00880043	0.208411		RvY_11066	BDGG01000006;BDGG01000006	159773;159773	161487;160844	+;+	1715	1508	1280	1084	1487	762	792	941	1048	8902	1089.08	-0.473886	0.132897	-3.56583	0.000362713	0.00960733
BV898_04377	scaffold0021	645387	649776	-	4390	416	699	1117	729	324	115	3411	1311	8122	788.148	1.31275	0.501432	2.618	0.00884457	0.208978		RvY_11370	BDGG01000006	1017848	1021865	+	4018	147	109	118	175	64	34	71	53	771	93.1249	-1.15376	0.32383	-3.56287	0.000366829	0.00969416
BV898_13338	scaffold0146	72982	85519	-	12538	340	503	154	170	61	11	45	9	1293	125.284	-2.16324	0.827486	-2.61423	0.00894295	0.210821		RvY_07453	BDGG01000003	2857974	2860222	-	2249	225	196	243	268	87	144	158	126	1447	176.036	-0.737069	0.207068	-3.55956	0.000371482	0.00979477
BV898_19532	scaffold0555	12663	14098	+	1436	27	21	124	68	0	1	24	6	271	20.4114	-2.36446	0.905613	-2.6109	0.00903047	0.212401		RvY_10965	BDGG01000005	3145730	3148242	-	2513	2455	2183	2550	3194	2534	3140	2762	3106	21924	2710.25	0.286974	0.0807089	3.55567	0.00037702	0.00991818
BV898_12000	scaffold0116	135887	138929	-	3043	137	185	1348	741	98	17	138	72	2736	216.569	-1.74583	0.669093	-2.60925	0.00907417	0.212945		RvY_11868	BDGG01000007	27875	28875	-	1001	342	269	258	369	323	533	432	439	2965	367.458	0.609233	0.17138	3.55487	0.000378162	0.00992568
BV898_08418	scaffold0060	206611	208800	-	2190	492	760	1926	1352	715	144	4248	1788	11425	1111.74	1.2142	0.465525	2.60823	0.00910124	0.213097		RvY_08253	BDGG01000003	5061082	5065988	+	4907	759	545	565	812	1252	1580	958	869	7340	923.738	0.953841	0.268666	3.55029	0.00038481	0.0100773
BV898_16060	scaffold0232	51167	53558	-	2392	347	567	980	584	281	113	2040	620	5532	549.359	0.937104	0.359528	2.60648	0.00914782	0.213704		RvY_10821	BDGG01000005	2792432	2793385	-	954	644	623	478	567	922	1370	865	822	6291	792.424	0.906756	0.255447	3.54968	0.000385706	0.010078
BV898_00183	scaffold0001	941171	944056	+	2886	306	394	304	303	85	24	108	40	1564	154.507	-1.26933	0.487323	-2.60469	0.00919575	0.21434		RvY_08357	BDGG01000004	825	3914	-	3090	465	475	636	803	1398	1095	759	1079	6710	847.541	1.03122	0.290688	3.54751	0.000388894	0.0101384
BV898_03571	scaffold0017	150918	155299	-	4382	5026	6906	10798	7088	3732	983	16985	5373	56891	5617.18	0.515729	0.198396	2.59949	0.00933625	0.217126		RvY_06195	BDGG01000002	8390868	8394415	+	3548	432	381	438	519	588	635	499	592	4084	509.381	0.525151	0.148095	3.54605	0.000391056	0.0101719
BV898_17518	scaffold0302	14159	16553	+	2395	675	880	1286	1278	697	108	2400	1172	8496	856.629	0.739952	0.284809	2.59806	0.00937523	0.217543		RvY_06683	BDGG01000003	723816	728518	-	4703	98	68	92	118	26	52	48	34	536	64.5396	-1.10052	0.310529	-3.54403	0.000394064	0.0102271
BV898_09851	scaffold0080	3839	5074	+	1236	6583	8609	9947	7723	4634	988	13775	5623	57882	5927.05	0.331994	0.128177	2.59012	0.00959422	0.222127		RvY_15600	BDGG01000012	657426	658923	-	1498	1686	1494	1406	1743	2102	2433	1932	1880	14676	1834.53	0.53515	0.151233	3.53858	0.000402284	0.0104171
BV898_02498	scaffold0010	766912	769446	+	2535	59	41	255	197	0	0	43	11	606	44.2807	-3.05839	1.1813	-2.58901	0.00962514	0.222345		RvY_08698	BDGG01000004	1083976	1086132	+	2157	3127	2909	3936	5006	5195	5572	4561	4942	35248	4387.44	0.588589	0.166469	3.53572	0.000406661	0.0105069
BV898_16006	scaffold0230	81003	81866	-	864	375	440	570	399	304	76	641	362	3167	350.737	0.532425	0.206023	2.5843	0.0097578	0.224908		RvY_03269	BDGG01000001	9039076	9039425	+	350	645	528	862	1137	1097	998	1608	1575	8450	1046.11	0.877382	0.248265	3.53405	0.000409241	0.01055
BV898_03323	scaffold0015	709134	711549	+	2416	172	245	437	347	90	22	132	85	1530	146.207	-0.815417	0.316409	-2.5771	0.00996334	0.228713		RvY_02732	BDGG01000001	7637822	7642355	-	4534	1106	910	1002	1266	647	648	838	870	7287	890.829	-0.384434	0.108995	-3.52709	0.000420157	0.0108074
BV898_05653	scaffold0031	334714	339272	+	4559	253	258	2049	2145	80	8	426	188	5407	409.76	-2.13644	0.829257	-2.57632	0.00998568	0.228713		RvY_14466	BDGG01000010;BDGG01000010	1116928;1118023	1118149;1118409	+;+	1482	641	604	274	387	63	155	206	163	2493	303.174	-1.62394	0.461166	-3.52137	0.000429325	0.0110187
BV898_08596	scaffold0062	328006	329864	+	1859	376	481	905	694	285	98	1625	807	5271	541.264	0.910092	0.353269	2.5762	0.00998919	0.228713		RvY_06688	BDGG01000003	744092	744406	-	315	3	3	4	7	26	16	11	35	105	13.3848	2.53395	0.719991	3.51942	0.000432487	0.0110753
BV898_14744	scaffold0185	129114	132289	-	3176	1891	2012	2066	1908	737	133	1436	691	10874	1071.18	-0.591313	0.229808	-2.57308	0.0100799	0.230021		RvY_13096	BDGG01000008	1152554	1153956	+	1403	156	185	178	194	59	103	106	66	1047	127.724	-0.980212	0.278604	-3.5183	0.000434327	0.0110979
BV898_18576	scaffold0376	20245	40944	+	20700	1279	1316	1632	1321	558	84	722	315	7227	702.748	-0.814461	0.316578	-2.5727	0.0100908	0.230021		RvY_13989	BDGG01000009	1674019	1674838	-	820	1319	1332	1419	1888	823	953	1058	1268	10060	1226.23	-0.410875	0.116866	-3.51578	0.000438464	0.0111789
BV898_04849	scaffold0025	71265	72400	-	1136	3891	4506	5343	3608	3338	700	6894	3004	31284	3415.84	0.531946	0.206993	2.56987	0.0101736	0.231246		RvY_03518	BDGG01000002	357810	358199	+	390	616	555	362	509	843	1003	806	734	5428	683.137	0.858628	0.244327	3.51425	0.000440999	0.0112188
BV898_10940	scaffold0097	247828	248250	+	423	376	493	1101	595	527	54	2838	922	6906	643.249	1.22726	0.477654	2.56934	0.0101892	0.231246		RvY_07496	BDGG01000003	2988954	2993115	-	4162	749	661	506	717	363	388	468	409	4261	521.697	-0.567918	0.161685	-3.5125	0.000443917	0.0112683
BV898_06091	scaffold0035	130376	132756	+	2381	491	628	563	476	215	22	273	132	2800	267.621	-0.939265	0.36594	-2.56672	0.0102666	0.232493		RvY_00971	BDGG01000001	2689935	2693506	-	3572	2131	1982	1808	2425	1063	1281	1658	1660	14008	1709.89	-0.441228	0.125931	-3.50372	0.000458805	0.0116207
BV898_14687	scaffold0184	12510	12891	-	382	81	140	229	170	77	18	903	324	1942	180.768	1.51036	0.588826	2.56505	0.0103162	0.233106		RvY_06902	BDGG01000003	1382249	1385048	-	2800	569	626	753	1043	1265	1225	983	1067	7531	941.854	0.762233	0.217658	3.50197	0.000461825	0.0116717
BV898_00825	scaffold0003	265331	269205	+	3875	15800	18714	32751	28898	9535	1727	19185	7464	134074	12790.8	-0.479441	0.187263	-2.56025	0.0104598	0.235323		RvY_15604	BDGG01000012	662862	664453	+	1592	9537	7842	7898	10437	3855	4379	7105	6287	57340	6969.88	-0.606497	0.17336	-3.49848	0.000467915	0.0117998
BV898_02351	scaffold0010	71042	73277	+	2236	800	902	2470	2033	391	62	1161	463	8282	723.918	-0.83322	0.325439	-2.5603	0.0104582	0.235323		RvY_07041	BDGG01000003;BDGG01000003	1765644;1765644	1766242;1766555	+;+	912	2204	2046	1697	2406	1284	1622	1397	1580	14236	1745	-0.376914	0.107835	-3.4953	0.000473528	0.0119154
BV898_01672	scaffold0006	718033	719651	-	1619	70	66	187	162	20	17	1587	578	2687	241.327	2.488	0.972124	2.55934	0.0104871	0.235425		RvY_08328	BDGG01000003	5315071	5319759	+	4689	639	577	799	1003	790	1001	1214	1123	7146	882.698	0.584541	0.167408	3.49172	0.000479927	0.0120502
BV898_05087	scaffold0026	500525	502594	+	2070	247	375	1063	532	311	51	4462	1364	8405	742.182	1.84226	0.720465	2.55704	0.0105568	0.235965		RvY_08486	BDGG01000004	369828	373917	-	4090	652	608	903	1120	1057	1228	1158	1155	7881	978.322	0.632153	0.181309	3.48661	0.000489181	0.012256
BV898_14796	scaffold0187	36866	40028	+	3163	105	123	129	81	28	5	53	4	528	48.267	-1.53871	0.601729	-2.55715	0.0105534	0.235965		RvY_03983	BDGG01000002	1686274	1687989	-	1716	2548	2448	2731	3572	2755	2953	3358	3796	24161	2981.82	0.318535	0.0913944	3.48528	0.000491629	0.0122907
BV898_06347	scaffold0037	160163	161664	-	1502	603	748	845	523	314	139	3171	793	7136	702.701	1.14671	0.448745	2.55536	0.0106077	0.236592		RvY_04619	BDGG01000002	3531812	3535393	-	3582	616	529	263	351	142	200	163	108	2372	290.827	-1.40693	0.404719	-3.47632	0.000508352	0.012627
BV898_08869	scaffold0067	129299	130122	+	824	3501	4693	7584	5491	2716	664	15250	6328	46227	4564.81	0.826339	0.323801	2.552	0.0107107	0.238376		RvY_12384	BDGG01000007	1559498	1561328	+	1831	8851	8072	8413	10623	10167	11868	9479	10373	77846	9672.88	0.357872	0.102929	3.47687	0.000507307	0.012627
BV898_00286	scaffold0001	1497361	1500537	-	3177	173	238	469	342	152	46	721	291	2432	245.376	0.717449	0.281434	2.54926	0.0107952	0.239635		RvY_18602	BDGG01000020	8559	12206	-	3648	534	533	266	275	140	127	160	170	2205	271.891	-1.33726	0.38465	-3.47655	0.000507901	0.012627
BV898_09577	scaffold0076	127325	127778	-	454	1609	2131	3826	3178	1832	351	4429	1612	18968	1940.43	0.434197	0.170362	2.54867	0.0108136	0.239635		RvY_05742	BDGG01000002	7041241	7051306	-	10066	2248	1997	1305	1669	740	910	1158	1024	11051	1353.62	-0.809177	0.232869	-3.47481	0.000511206	0.0126707
BV898_04320	scaffold0021	393906	397756	-	3851	1789	2230	1949	1675	571	111	645	161	9131	877.576	-1.33011	0.522792	-2.54423	0.0109518	0.242179		RvY_01430	BDGG01000001	4115598	4118326	+	2729	1207	1007	1356	1742	1812	1786	1546	1843	12299	1529.23	0.546014	0.157336	3.47036	0.000519753	0.012855
BV898_11700	scaffold0110	246750	256300	-	9551	497	617	2103	1831	313	44	748	173	6326	531.6	-1.19889	0.47164	-2.54195	0.0110235	0.243245		RvY_15449	BDGG01000012	257327	269421	+	12095	657	639	631	791	315	386	536	493	4448	542.346	-0.534742	0.154261	-3.46649	0.000527308	0.013014
BV898_02432	scaffold0010	473528	476965	-	3438	430	589	611	425	151	40	371	87	2704	259.537	-0.843677	0.332189	-2.53975	0.0110932	0.243288		RvY_18463	BDGG01000019	131192	131877	-	686	1568	1482	1916	2528	1962	2278	3308	3082	18124	2236.16	0.634644	0.183298	3.46236	0.00053547	0.0131874
BV898_08160	scaffold0057	97357	99471	-	2115	820	1109	1935	1569	373	64	1471	434	7775	690.093	-0.600002	0.236138	-2.54089	0.011057	0.243288		RvY_16051	BDGG01000013	86977	87566	-	590	1277	1259	1202	1558	1176	1427	1591	1658	11148	1376.8	0.267474	0.0773228	3.45919	0.000541805	0.0133151
BV898_13340	scaffold0146	92773	93977	+	1205	794	1031	818	552	695	162	1924	664	6640	734.179	0.828005	0.32603	2.53966	0.011096	0.243288		RvY_01222	BDGG01000001	3566455	3567214	+	760	791	730	984	1247	940	1273	1605	1481	9051	1116.98	0.626649	0.181227	3.4578	0.000544596	0.0133271
BV898_19258	scaffold0473	13504	15518	+	2015	155	192	402	311	86	9	230	69	1454	127.238	-0.729058	0.287168	-2.53879	0.0111238	0.243382		RvY_08274	BDGG01000003	5142893	5144602	-	1710	172	180	148	197	239	265	235	223	1659	207.451	0.598517	0.173077	3.45811	0.000543986	0.0133271
BV898_15304	scaffold0203	109391	112268	+	2878	496	689	1091	723	501	98	1241	403	5242	534.769	0.374951	0.147751	2.53772	0.0111578	0.243613		RvY_06057	BDGG01000002	7826767	7827342	+	576	7069	6319	5234	6866	6605	7519	9524	8111	57247	7107.32	0.437114	0.126468	3.45633	0.000547593	0.0133721
BV898_08339	scaffold0059	172343	173317	+	975	1378	1685	1548	1153	1071	230	3049	1122	11236	1200.85	0.625648	0.246614	2.53695	0.0111822	0.24363		RvY_10136	BDGG01000005	899364	902718	+	3355	9605	8451	9394	12653	7271	7774	7164	7533	69845	8560.85	-0.287312	0.0832931	-3.44941	0.000561819	0.0136906
BV898_00127	scaffold0001	668782	669587	+	806	383	574	434	349	353	107	1001	323	3524	400.823	0.841913	0.332056	2.53545	0.0112302	0.244163		RvY_05296	BDGG01000002	5595308	5597473	+	2166	843	751	919	1182	447	475	659	705	5981	726.137	-0.564858	0.163844	-3.44754	0.000565718	0.0137567
BV898_14636	scaffold0182	74914	77737	+	2824	850	1077	4153	3430	365	117	1163	468	11623	991.808	-1.20488	0.475622	-2.53327	0.0113004	0.245174		RvY_05235	BDGG01000002	5395368	5395972	-	605	1441	1341	1425	1911	2241	2712	1700	2043	14814	1851.08	0.655626	0.190365	3.44406	0.000573058	0.013906
BV898_01743	scaffold0006	996978	997521	-	544	669	766	1133	791	473	90	1747	763	6432	643.575	0.529091	0.209018	2.53132	0.0113634	0.245511		RvY_09013	BDGG01000004	2030853	2033058	-	2206	76	73	50	63	28	23	31	26	370	45.2819	-1.15694	0.336093	-3.44232	0.000576743	0.0139661
BV898_12015	scaffold0116	199501	200230	+	730	9	8	11	12	1	0	5	0	46	3.69313	-2.08961	0.825271	-2.53203	0.0113405	0.245511		RvY_06095	BDGG01000002	7942162	7945071	+	2910	171	139	193	242	230	331	292	243	1841	228.754	0.697462	0.203067	3.43464	0.00059334	0.014338
BV898_02207	scaffold0009	270473	271482	-	1010	18715	23993	29772	22483	13621	2559	39967	16574	167684	16949.3	0.317538	0.125485	2.53048	0.0113908	0.245591		RvY_07338	BDGG01000003	2613333	2614159	+	827	31	25	25	33	64	78	51	46	353	44.6655	1.2144	0.35379	3.43255	0.000597944	0.0144192
BV898_16059	scaffold0232	43111	50752	+	7642	248	409	478	276	201	47	867	412	2938	300.534	0.779636	0.309391	2.51991	0.0117386	0.252365		RvY_04457	BDGG01000002	3040385	3047374	-	6990	911	755	992	1223	1220	1142	1357	1172	8772	1089.75	0.477802	0.139315	3.42965	0.000604358	0.0145436
BV898_18440	scaffold0364	52216	54128	-	1913	142	121	198	133	84	22	318	120	1138	117.63	0.57313	0.227482	2.51945	0.0117538	0.252365		RvY_11093	BDGG01000006;BDGG01000006	238016;238016	244218;243640	+;+	6203	238	231	151	195	600	528	282	391	2616	334.879	1.28876	0.37621	3.42563	0.000613383	0.0147301
BV898_14883	scaffold0190	101325	103075	-	1751	521	821	1533	974	652	92	3402	1384	9379	900.217	1.06702	0.425206	2.50942	0.012093	0.259111		RvY_06023	BDGG01000002	7759339	7760438	+	1100	518	503	341	484	209	199	318	220	2792	341.204	-0.844352	0.246645	-3.42335	0.000618551	0.0148234
BV898_07912	scaffold0054	112532	114375	-	1844	194	257	350	228	75	13	262	102	1481	136.127	-0.491626	0.196112	-2.50687	0.0121806	0.260449		RvY_16840	BDGG01000014	726098	730233	-	4136	4123	3853	3777	5009	1329	1516	2953	2777	25337	3063.78	-0.858578	0.251062	-3.41979	0.000626698	0.0149877
BV898_06305	scaffold0036	511311	516478	-	5168	564	623	817	515	239	36	541	133	3468	324.807	-0.704233	0.28115	-2.50484	0.0122508	0.260685		RvY_06375	BDGG01000002	8838620	8840239	-	1620	1253	1173	1690	2170	1682	2086	2616	2562	15232	1879.83	0.643433	0.188431	3.41469	0.00063855	0.0152396
BV898_10725	scaffold0094	184876	188839	-	3964	325	399	5878	5709	144	20	911	389	13775	1009.8	-2.43743	0.973273	-2.50436	0.0122672	0.260685		RvY_16973	BDGG01000014	1086083	1095860	+	9778	650	592	253	383	170	186	190	159	2583	316.809	-1.30146	0.381212	-3.414	0.000640155	0.0152465
BV898_14894	scaffold0191	4493	5105	-	613	2	4	2	1	7	1	8	4	29	3.85526	2.02389	0.807801	2.50544	0.01223	0.260685		RvY_04763	BDGG01000002	3974574	3975053	+	480	1245	1104	1563	2053	4210	5448	2132	1986	19741	2514.41	1.3857	0.40599	3.41314	0.000642201	0.0152638
BV898_03517	scaffold0016	677378	691020	-	13643	266	311	356	233	118	14	194	74	1566	148.679	-0.766901	0.306627	-2.50109	0.0123812	0.262568		RvY_05537	BDGG01000002	6420847	6423120	+	2274	353	312	205	219	54	136	47	104	1430	174.543	-1.5833	0.464106	-3.41151	0.000646031	0.0153234
BV898_08633	scaffold0063	132603	135239	+	2637	439	493	745	738	210	7	256	132	3020	267.098	-1.2706	0.508414	-2.49915	0.0124493	0.263472		RvY_13741	BDGG01000009	948983	950566	+	1584	1071	998	475	577	194	214	363	369	4261	521.644	-1.37353	0.402741	-3.41045	0.000648555	0.0153518
BV898_17720	scaffold0312	27930	31655	-	3726	1271	1745	1465	1176	480	96	859	255	7347	714.002	-0.891482	0.356855	-2.49816	0.0124839	0.263666		RvY_01130	BDGG01000001	3243628	3245743	-	2116	584	492	809	1033	1252	1099	1151	1054	7474	933.53	0.805468	0.236256	3.40931	0.000651284	0.0153849
BV898_07078	scaffold0045	115395	118928	+	3534	667	739	1382	1031	380	75	862	308	5444	520.976	-0.402091	0.161419	-2.49097	0.0127395	0.266884		RvY_05612	BDGG01000002	6650171	6650743	-	573	2647	2364	1977	2454	3037	3316	2855	2978	21628	2703.2	0.497078	0.1461	3.40231	0.000668182	0.015752
BV898_10426	scaffold0089	216704	225857	+	9154	89	128	1	0	1	0	4	1	224	21.2118	-4.81472	1.93151	-2.49273	0.0126766	0.266884		RvY_09400	BDGG01000004	3216115	3220235	+	4121	1024	990	906	1090	1808	2242	1301	1298	10659	1345.24	0.870961	0.256298	3.39823	0.000678238	0.0159565
BV898_17709	scaffold0311	76876	78864	-	1989	257	400	1400	1157	152	40	291	151	3848	332.531	-1.24354	0.499123	-2.49144	0.0127226	0.266884		RvY_06977	BDGG01000003	1576963	1578517	+	1555	3076	2508	2161	2808	1619	1878	1475	1543	17068	2095.96	-0.562273	0.165523	-3.39695	0.000681408	0.0159986
BV898_18618	scaffold0381	17302	19189	+	1888	966	1122	2598	2048	902	246	3708	1814	13404	1371.69	0.757598	0.304126	2.49107	0.0127359	0.266884		RvY_17225	BDGG01000015	339802	341354	-	1553	1398	1009	923	1230	630	727	796	814	7527	920.685	-0.495294	0.145877	-3.39529	0.000685563	0.0160635
BV898_12017	scaffold0116	203257	208766	+	5510	246	292	222	209	69	19	140	57	1254	125.098	-0.91056	0.365703	-2.48989	0.0127783	0.267157		RvY_09642	BDGG01000004	4051812	4053842	+	2031	318	262	217	368	641	719	398	416	3339	421.856	1.06501	0.313758	3.39435	0.000687919	0.0160862
BV898_06426	scaffold0037	519904	522120	+	2217	228	226	138	48	23	6	9	1	679	65.084	-2.66066	1.06951	-2.48775	0.0128554	0.268227		RvY_00477	BDGG01000001	1372453	1373360	-	908	397	305	338	517	103	99	181	259	2199	262.965	-1.15776	0.341953	-3.38573	0.000709904	0.0165003
BV898_01552	scaffold0006	286935	287795	-	861	564	897	925	617	399	106	2675	898	7081	696.841	0.937434	0.377043	2.48628	0.0129085	0.268535		RvY_01415	BDGG01000001	4085483	4090508	-	5026	145	132	78	56	13	12	42	24	502	61.6698	-2.11511	0.624644	-3.3861	0.000708923	0.0165003
BV898_03318	scaffold0015	674244	690957	+	16714	1246	1352	1381	915	1303	189	2639	891	9916	1074.08	0.747786	0.300877	2.48535	0.0129423	0.268535		RvY_07323	BDGG01000003	2566045	2567448	-	1404	127	121	194	261	217	284	473	450	2127	262.519	1.14846	0.339169	3.3861	0.000708933	0.0165003
BV898_18405	scaffold0361	53561	54802	+	1242	949	1435	1636	1078	946	207	2158	767	9176	983.243	0.511082	0.20565	2.4852	0.012948	0.268535		RvY_01467	BDGG01000001	4199720	4200967	-	1248	6114	5242	5009	6566	3805	3794	3673	4925	39128	4797.15	-0.371747	0.109845	-3.38428	0.000713659	0.0165543
BV898_01365	scaffold0005	361396	362089	-	694	934	1108	1178	884	866	147	1824	692	7633	817.062	0.543619	0.218949	2.48286	0.0130332	0.268686		RvY_10031	BDGG01000005	603346	607012	+	3667	651	610	491	695	232	345	363	470	3857	468.757	-0.684586	0.202415	-3.38209	0.000719362	0.0166532
BV898_06889	scaffold0043	169760	172109	+	2350	308	363	440	182	287	46	902	282	2810	288.876	0.83937	0.338054	2.48294	0.0130302	0.268686		RvY_16171	BDGG01000013	494962	499937	-	4976	495	463	392	436	623	586	571	692	4258	533.392	0.589915	0.174603	3.3786	0.000728551	0.0168323
BV898_07573	scaffold0050	254117	258823	+	4707	87	213	377	179	172	40	568	139	1775	181.492	0.881863	0.355044	2.48381	0.0129984	0.268686		RvY_19424	BDGG01000070	1290	3045	-	1756	27	28	36	36	12	12	8	7	166	20.1852	-1.56351	0.462896	-3.37767	0.000731036	0.0168561
BV898_07498	scaffold0049	356008	357476	-	1469	982	1131	1271	917	755	120	2398	1172	8746	901.755	0.67989	0.274473	2.47707	0.0132465	0.272246		RvY_14228	BDGG01000010;BDGG01000010	413640;415227	416123;416220	+;+	2581	11795	10154	7215	9763	5000	5651	6888	6490	62956	7717.1	-0.581432	0.172452	-3.37156	0.000747428	0.0171656
BV898_07775	scaffold0052	262276	263553	-	1278	50	70	150	132	26	3	30	31	492	43.8171	-1.1517	0.465003	-2.47675	0.0132585	0.272246		RvY_14924	BDGG01000011	538272	538785	-	514	8132	7403	9428	12785	9463	10578	13747	14007	85543	10539.6	0.475581	0.141034	3.3721	0.000745984	0.0171656
BV898_08694	scaffold0064	337555	339114	-	1560	408	514	800	644	318	63	1089	494	4330	432.856	0.44735	0.180799	2.47429	0.0133502	0.273586		RvY_00949	BDGG01000001	2623787	2624565	+	779	449	431	669	828	827	1036	755	1167	6162	765.186	0.813944	0.241665	3.36806	0.000756987	0.0173507
BV898_09007	scaffold0069	133394	133768	-	375	5	3	38	40	1	0	5	0	92	6.56955	-3.1668	1.28105	-2.47202	0.0134351	0.274781		RvY_16520	BDGG01000013	1448905	1449334	-	430	4391	4003	4271	5529	7321	8495	5322	5540	44872	5628.8	0.70395	0.209105	3.36649	0.000761319	0.0174155
BV898_02812	scaffold0012	485622	491068	-	5447	119	142	160	130	57	8	91	34	741	71.3044	-0.725124	0.293529	-2.47036	0.0134975	0.275515		RvY_02552	BDGG01000001	7108166	7113042	-	4877	863	762	446	611	286	344	352	360	4024	493.202	-0.888802	0.264211	-3.36398	0.000768265	0.0175138
BV898_11145	scaffold0101	65522	67258	+	1737	418	445	541	369	244	68	924	424	3433	362.206	0.615155	0.249681	2.46376	0.0137488	0.28009		RvY_05847	BDGG01000002	7322121	7323440	-	1320	520	433	813	1086	177	328	377	318	4052	482.928	-1.10937	0.329791	-3.36385	0.000768641	0.0175138
BV898_01573	scaffold0006	359558	362601	-	3044	606	820	1060	751	393	112	2365	766	6873	677.073	0.727199	0.295414	2.46163	0.0138309	0.28121		RvY_05080	BDGG01000002	4994120	4995081	-	962	855	743	497	677	1598	1917	1063	976	8326	1058.97	1.1442	0.340406	3.36129	0.000775788	0.0176419
BV898_16274	scaffold0240	22899	27383	+	4485	760	800	1676	1222	589	135	2937	1027	9146	891.37	0.68565	0.278718	2.46001	0.0138933	0.281926		RvY_10960	BDGG01000005;BDGG01000005;BDGG01000005	3128707;3128707;3129459	3130605;3133149;3133149	-;-;-	4443	667	640	648	846	282	264	471	498	4316	523.338	-0.769546	0.229038	-3.3599	0.0007797	0.0176961
BV898_04855	scaffold0025	100060	103181	+	3122	775	1111	1498	1155	573	129	1874	758	7873	789.701	0.293618	0.119423	2.45864	0.0139465	0.282223		RvY_06773	BDGG01000003	1005881	1006763	-	883	9596	8557	6973	9244	9781	11371	9840	10802	76164	9481.06	0.409834	0.122108	3.35632	0.000789858	0.0178566
BV898_11409	scaffold0105	199889	202545	-	2657	1014	1260	1569	1329	769	136	2394	1141	9612	975.801	0.466203	0.18965	2.45823	0.0139625	0.282223		RvY_13916	BDGG01000009	1472960	1475689	-	2730	5668	5162	5165	6532	3700	4097	4923	4943	40190	4930.73	-0.226527	0.0674911	-3.3564	0.000789635	0.0178566
BV898_02209	scaffold0009	273542	274538	-	997	1702	1953	1938	1409	1156	225	4669	2120	15172	1566.46	0.79875	0.325351	2.45504	0.0140868	0.283783		RvY_04211	BDGG01000002	2352582	2355283	+	2702	8744	8007	4762	6196	3450	4167	3473	3261	42060	5176.74	-0.831575	0.247895	-3.35454	0.000794973	0.0179024
BV898_08138	scaffold0056	403439	405910	+	2472	1830	2273	4815	4990	1077	196	1107	599	16887	1559.23	-1.08149	0.440763	-2.45367	0.0141405	0.283783		RvY_05703	BDGG01000002;BDGG01000002;BDGG01000002;BDGG01000002	6928785;6928785;6928785;6928835	6930243;6930643;6930725;6931117	-;-;-;-	2333	160	126	217	247	428	389	229	407	2203	277.665	1.11268	0.331645	3.35503	0.000793568	0.0179024
BV898_10157	scaffold0085	81568	85271	-	3704	909	993	2613	2784	460	55	1189	525	9528	826.828	-0.984468	0.401259	-2.45345	0.0141494	0.283783		RvY_00689	BDGG01000001	1969907	1971965	+	2059	1314	1181	1370	1751	1831	1600	1585	2266	12898	1602.08	0.514044	0.153389	3.35124	0.00080451	0.018082
BV898_14397	scaffold0175	146817	147637	-	821	3636	4639	4560	4142	4656	853	7403	2568	32457	3703.83	0.75857	0.309017	2.45478	0.014097	0.283783		RvY_07403	BDGG01000003	2753212	2753619	+	408	627	462	475	590	729	736	726	643	4988	622.954	0.534099	0.160241	3.3331	0.000858852	0.0192659
BV898_01615	scaffold0006	485200	485717	-	518	923	1166	2097	1659	854	156	2838	987	10680	1047.95	0.418844	0.170881	2.45108	0.0142427	0.285101		RvY_08327	BDGG01000003	5310658	5312929	-	2272	3510	3074	3428	4259	3619	3541	3941	4098	29470	3646.51	0.225482	0.0677776	3.32678	0.000878542	0.0196695
BV898_10529	scaffold0091	162215	162794	-	580	312	375	363	243	213	64	845	241	2656	282.87	0.739287	0.302056	2.44752	0.0143845	0.287384		RvY_14685	BDGG01000010	1765944	1768039	-	2096	223	236	152	250	76	81	136	126	1280	155.199	-0.923483	0.278133	-3.32029	0.000899244	0.0200941
BV898_09057	scaffold0069	301746	305211	-	3466	434	422	834	865	218	8	83	33	2897	251.461	-1.88482	0.770652	-2.44574	0.0144555	0.288246		RvY_00986	BDGG01000001	2742261	2742587	+	327	26	19	15	7	2	2	1	0	72	8.88113	-3.63583	1.09544	-3.31907	0.000903178	0.020124
BV898_09584	scaffold0076	151767	153653	-	1887	35	36	1	1	1	0	1	0	75	7.21192	-4.319	1.76781	-2.44313	0.0145605	0.289782		RvY_10030	BDGG01000005	597707	601293	+	3587	1202	1232	787	989	545	624	615	555	6549	806.15	-0.732717	0.220801	-3.31846	0.000905168	0.020124
BV898_03256	scaffold0015	455328	461019	-	5692	27	57	172	102	6	4	44	19	431	35.6725	-1.42897	0.58548	-2.44068	0.0146595	0.291192		RvY_17053	BDGG01000014	1295037	1296410	+	1374	14638	12926	10710	14136	14177	16819	16944	14928	115278	14336.4	0.389162	0.117279	3.31826	0.000905799	0.020124
BV898_16175	scaffold0236	35690	37302	-	1613	12905	17821	20954	13925	9723	2053	29124	10504	117009	11943.4	0.365583	0.150187	2.43419	0.0149251	0.2959		RvY_12272	BDGG01000007	1227453	1230456	+	3004	897	827	785	1023	1648	1902	1033	1217	9332	1176.6	0.865613	0.260953	3.31712	0.000909496	0.0201675
BV898_00115	scaffold0001	627711	638557	-	10847	1606	1987	4789	3349	1851	316	8589	3465	25952	2516.3	0.892505	0.367727	2.42709	0.0152205	0.300122		RvY_04784	BDGG01000002	4026487	4027075	-	589	6106	5814	4316	5612	12459	15346	7208	7073	63934	8134.45	1.09223	0.329383	3.31599	0.000913194	0.0202107
BV898_03977	scaffold0019	478266	489448	+	11183	1189	1285	1368	997	385	88	469	196	5977	590.282	-1.029	0.423989	-2.42696	0.0152261	0.300122		RvY_13861	BDGG01000009	1340130	1344434	+	4305	1388	1309	1220	1689	3210	3128	1798	1788	15530	1969.57	0.988238	0.29823	3.31368	0.000920757	0.0203005
BV898_04456	scaffold0022	168767	169933	+	1167	1110	1401	1460	778	899	148	3779	1214	10789	1077.32	0.85028	0.350335	2.42705	0.0152223	0.300122		RvY_14284	BDGG01000010	599099	599429	-	331	4172	3813	2742	3687	6458	7867	4819	4664	38222	4825.72	0.862178	0.260175	3.31383	0.000920262	0.0203005
BV898_11491	scaffold0107	21299	23271	-	1973	42	50	45	31	9	2	4	0	183	17.2093	-2.29173	0.944539	-2.42629	0.015254	0.300122		RvY_14553	BDGG01000010	1395291	1395871	-	581	2349	2103	3428	4625	3709	4108	6477	5883	32682	4031.37	0.830458	0.25083	3.31084	0.00093017	0.020469
BV898_16152	scaffold0235	55794	60486	+	4693	126	179	925	761	48	17	263	74	2393	191.235	-1.51958	0.626891	-2.42399	0.0153512	0.30146		RvY_13941	BDGG01000009	1532378	1532832	+	455	374	405	377	484	514	482	485	526	3647	454.234	0.426575	0.128926	3.30867	0.000937394	0.0205499
BV898_16145	scaffold0235	35191	36567	-	1377	1080	1294	1949	1626	512	139	1442	638	8680	853.35	-0.294	0.121522	-2.41931	0.0155499	0.304784		RvY_18283	BDGG01000018	294223	296194	+	1972	2765	2495	1828	2304	1303	1616	1251	1350	14912	1833.9	-0.644545	0.194803	-3.3087	0.000937286	0.0205499
BV898_00059	scaffold0001	308352	315997	+	7646	2762	3531	4629	2557	2076	374	12765	4154	32848	3151.5	0.964893	0.399498	2.41526	0.0157238	0.30703		RvY_04311	BDGG01000002	2648747	2650239	+	1493	474	499	285	328	124	191	176	227	2304	282.587	-1.0553	0.319003	-3.30812	0.000939242	0.0205515
BV898_09196	scaffold0071	160253	165395	-	5143	616	804	889	611	468	84	2412	688	6572	636.445	0.787203	0.3259	2.41548	0.0157147	0.30703		RvY_17424	BDGG01000015;BDGG01000015	852126;860480	863366;864769	+;+	12644	1050	890	1314	1679	1446	1443	2476	2571	12869	1588.69	0.814768	0.246521	3.30507	0.00094953	0.0207374
BV898_05468	scaffold0029	567540	568058	-	519	28	28	175	153	9	0	37	17	447	33.8633	-1.94697	0.806893	-2.41292	0.0158253	0.308404		RvY_17853	BDGG01000016	1032555	1033940	-	1386	3133	2604	1929	2596	1356	1703	1028	1279	15628	1916.55	-0.803412	0.243248	-3.30286	0.000957052	0.0208231
BV898_06969	scaffold0044	59909	64460	-	4552	465	521	141	88	78	2	63	30	1388	132.962	-2.21023	0.916248	-2.41226	0.0158538	0.308404		RvY_18626	BDGG01000020	84254	85091	-	838	1102	946	1027	1289	1128	1267	1118	1314	9191	1138.43	0.279409	0.0845848	3.3033	0.000955532	0.0208231
BV898_17613	scaffold0306	78819	86174	-	7356	540	525	2461	2013	91	16	838	304	6788	529.162	-1.65063	0.684546	-2.41128	0.0158966	0.308656		RvY_14231	BDGG01000010;BDGG01000010	426550;426836	426999;427348	-;-	799	38	26	83	170	182	263	509	218	1489	185.057	2.08119	0.630517	3.30077	0.00096421	0.0209394
BV898_05893	scaffold0033	302274	305556	-	3283	403	598	556	327	91	33	62	40	2110	204.667	-1.59751	0.663596	-2.40736	0.0160683	0.311407		RvY_07561	BDGG01000003	3194429	3199654	+	5226	1851	1646	2010	2476	2031	2501	2157	2409	17081	2113.43	0.32455	0.0984366	3.29705	0.000977064	0.0211631
BV898_08223	scaffold0057	390791	392736	-	1946	252	376	867	554	360	50	1676	566	4701	444.983	0.943615	0.392176	2.4061	0.0161239	0.311639		RvY_09905	BDGG01000005	221916	222665	+	750	710	702	584	731	1682	1914	865	978	8166	1040.37	1.14689	0.347886	3.29673	0.000978165	0.0211631
BV898_10434	scaffold0089	267771	277984	-	10214	613	717	491	333	590	112	2068	414	5338	563.173	1.07052	0.44499	2.40572	0.0161405	0.311639		RvY_02813	BDGG01000001	7838305	7838591	+	287	2976	2848	2241	2980	3252	4254	3626	3230	25407	3169.13	0.506202	0.153705	3.29334	0.000990054	0.0213804
BV898_01751	scaffold0006	1021408	1024596	-	3189	1033	1243	2431	1541	901	161	4596	1873	13779	1334.9	0.842269	0.350752	2.40132	0.016336	0.314241		RvY_01074	BDGG01000001	3046975	3051833	-	4859	93145	79486	67848	89213	55631	61269	61786	60050	568428	69911	-0.337398	0.102622	-3.28779	0.00100978	0.0217657
BV898_19036	scaffold0435	14530	16971	+	2442	1177	1454	2633	1688	545	151	1792	613	10053	955.249	-0.365841	0.152336	-2.40155	0.0163259	0.314241		RvY_10889	BDGG01000005	2948021	2950216	-	2196	380	326	376	472	232	137	155	234	2312	281.712	-0.887214	0.270107	-3.28468	0.00102097	0.0219662
BV898_10387	scaffold0088	286294	287669	-	1376	85	139	258	173	109	13	883	259	1919	172.952	1.3345	0.556064	2.39989	0.0163999	0.314675		RvY_17904	BDGG01000017	56590	59117	-	2528	1549	1314	768	986	385	465	656	651	6774	828.36	-1.00362	0.306136	-3.27836	0.00104411	0.0224222
BV898_15592	scaffold0214	47925	49806	+	1882	134	130	727	709	26	3	263	60	2052	154.964	-1.88894	0.787237	-2.39946	0.0164194	0.314675		RvY_09738	BDGG01000004	4376446	4381854	+	5409	1064	946	1124	1570	1149	1303	1451	1540	10147	1250.15	0.34886	0.10654	3.27446	0.00105863	0.0226918
BV898_05714	scaffold0031	605961	610672	-	4712	437	539	773	557	201	37	636	257	3437	324.309	-0.304077	0.126932	-2.39558	0.0165942	0.317437		RvY_05569	BDGG01000002	6522048	6523871	+	1824	153	133	18	27	2	5	8	18	364	44.7588	-3.30708	1.0103	-3.27336	0.00106279	0.0227228
BV898_11261	scaffold0103	106997	111686	+	4690	1619	2092	2930	2138	1093	244	3202	1288	14606	1468.97	0.172725	0.0721665	2.39342	0.016692	0.318719		RvY_11063	BDGG01000006	149941	153150	+	3210	4194	3651	2934	3959	2138	2080	2770	2746	24472	2998.91	-0.477399	0.145858	-3.27303	0.001064	0.0227228
BV898_13030	scaffold0138	85051	90918	+	5868	52	99	301	211	0	4	44	24	735	57.7003	-2.33438	0.976046	-2.39167	0.0167719	0.319655		RvY_10665	BDGG01000005	2343909	2345828	-	1920	218	163	62	82	38	37	33	34	667	81.9148	-1.77863	0.54366	-3.27158	0.00106949	0.022798
BV898_06330	scaffold0037	52579	53778	+	1200	573	690	897	534	388	78	2071	749	5980	586.852	0.804509	0.336543	2.39051	0.0168249	0.320076		RvY_07811	BDGG01000003	3830369	3832372	-	2004	863	765	576	790	250	336	423	556	4559	553.9	-0.834303	0.255105	-3.27043	0.00107385	0.0228489
BV898_16924	scaffold0269	96066	98804	-	2739	388	581	1646	989	181	37	810	163	4795	399.78	-0.956454	0.400391	-2.3888	0.0169036	0.320982		RvY_16638	BDGG01000014	144637	144909	-	273	1505	1376	1008	1397	1751	1950	1731	1684	12402	1550.54	0.559228	0.17122	3.26614	0.00109026	0.0231555
BV898_02308	scaffold0009	749645	749986	-	342	185	217	818	736	72	27	230	102	2387	207.114	-1.18235	0.496109	-2.38324	0.0171611	0.325275		RvY_15642	BDGG01000012	768211	769557	-	1347	428	388	474	547	537	503	703	596	4176	518.614	0.479671	0.146912	3.26503	0.00109453	0.0232036
BV898_09073	scaffold0069	375179	375496	+	318	94	94	148	116	58	13	303	130	956	94.9172	0.768755	0.322809	2.38145	0.0172445	0.326258		RvY_07740	BDGG01000003	3664503	3666348	+	1846	1603	1384	1516	1946	584	645	1057	1235	9970	1206.5	-0.760713	0.233781	-3.25395	0.00113811	0.0240835
BV898_03939	scaffold0019	314059	320834	-	6776	2885	3913	5085	2984	2026	452	9721	3413	30479	3010.08	0.646611	0.271628	2.3805	0.017289	0.326503		RvY_05401	BDGG01000002;BDGG01000002	5904164;5904654	5905094;5905209	+;+	1046	3937	3641	5330	6918	6724	7527	5833	7188	47098	5849.22	0.613523	0.188725	3.25089	0.00115045	0.0242885
BV898_02834	scaffold0012	649081	649524	-	444	6	9	5	6	3	3	26	13	71	8.74079	1.51956	0.640852	2.37115	0.0177328	0.33229		RvY_13316	BDGG01000008	1765540	1771198	+	5659	1054	807	792	1008	435	407	663	656	5822	709.415	-0.642107	0.197573	-3.24998	0.00115413	0.0242885
BV898_05629	scaffold0031	201751	202385	+	635	816	999	663	556	718	175	1681	679	6287	726.827	0.883951	0.37263	2.3722	0.0176826	0.33229		RvY_14847	BDGG01000011	334558	337375	+	2818	1048	937	886	1238	982	1064	1129	1144	8428	1041.26	0.205477	0.0632171	3.25034	0.00115266	0.0242885
BV898_13562	scaffold0152	63383	64809	-	1427	3080	3913	7487	5422	2507	607	12281	4234	39531	3850.85	0.612898	0.258607	2.37	0.017788	0.33229		RvY_18371	BDGG01000018	562621	564862	+	2242	338	303	408	552	471	473	604	722	3871	478.05	0.641076	0.197286	3.24947	0.0011562	0.0242885
BV898_13829	scaffold0159	33425	37322	-	3898	4607	6305	6933	5102	2287	440	5589	2128	33391	3252.18	-0.375427	0.158366	-2.37062	0.0177581	0.33229		RvY_04221	BDGG01000002	2382435	2382999	-	565	3473	3048	2703	3562	4796	5434	3820	3806	30642	3842.21	0.62469	0.192318	3.24821	0.00116134	0.0243084
BV898_16648	scaffold0255	73464	79697	+	6234	66	67	509	414	14	8	70	54	1202	96.0838	-1.80506	0.761545	-2.37027	0.0177753	0.33229		RvY_18940	BDGG01000022	110016	111578	-	1563	3841	3462	2703	3628	2197	2393	2150	2108	22482	2764.99	-0.492673	0.151654	-3.24867	0.00115945	0.0243084
BV898_18318	scaffold0355	20199	21757	-	1559	1033	1002	1219	1129	410	62	324	233	5412	530.461	-1.02491	0.43205	-2.3722	0.0176823	0.33229		RvY_13491	BDGG01000009	271500	273700	-	2201	2754	2471	2558	3150	3614	3930	3107	3112	24696	3083.69	0.473757	0.146072	3.24332	0.00118145	0.0246846
BV898_07834	scaffold0053	83795	84781	+	987	80	87	402	271	41	2	101	46	1030	82.3336	-1.40125	0.592117	-2.36651	0.0179568	0.332441		RvY_10057	BDGG01000005	671101	671996	-	896	4079	3659	5244	6964	5155	6354	7991	7185	46631	5749	0.558744	0.172417	3.24066	0.00119254	0.0248715
BV898_10406	scaffold0089	88839	91416	-	2578	3277	4633	3813	2158	2497	687	9091	3075	29231	3154.84	0.820663	0.346483	2.36855	0.0178578	0.332441		RvY_10831	BDGG01000005	2818768	2819082	-	315	1	3	7	5	26	12	17	32	103	13.2065	2.57507	0.794999	3.23909	0.00119912	0.0249636
BV898_12190	scaffold0121	52222	53083	-	862	1453	2196	4460	3066	1404	346	8789	3634	25348	2465.37	0.947039	0.400057	2.36726	0.0179204	0.332441		RvY_12434	BDGG01000007	1685534	1687300	-	1767	999	951	847	1074	555	553	793	696	6468	792.524	-0.454777	0.140579	-3.23504	0.00121627	0.0252752
BV898_18457	scaffold0366	15877	17438	+	1562	560	684	2055	1969	389	53	748	248	6706	583.685	-1.01718	0.429746	-2.36693	0.0179363	0.332441		RvY_00787	BDGG01000001	2235043	2236159	+	1117	1442	1264	1102	1352	1800	2296	1546	1655	12457	1560.97	0.631763	0.195684	3.22849	0.00124447	0.025815
BV898_18754	scaffold0395	11782	12180	-	399	82	102	264	203	107	16	615	214	1603	150.721	1.08971	0.460121	2.36832	0.0178691	0.332441		RvY_11165	BDGG01000006	435223	437036	+	1814	196	146	223	268	316	320	264	305	2038	254.249	0.682631	0.211641	3.22542	0.00125788	0.0260465
BV898_00671	scaffold0002	1242271	1252572	+	10302	377	431	215	158	58	20	69	23	1351	136.072	-1.65264	0.700351	-2.35973	0.018288	0.337969		RvY_02754	BDGG01000001	7688544	7690206	-	1663	431	413	349	431	578	585	520	503	3810	477.448	0.5622	0.174531	3.2212	0.00127655	0.0263387
BV898_12317	scaffold0123	162077	164724	+	2648	702	775	1819	1571	414	73	711	194	6259	571.978	-0.87358	0.370555	-2.35749	0.0183989	0.338808		RvY_04394	BDGG01000002;BDGG01000002	2899315;2900230	2900629;2901888	+;+	2574	103	123	159	223	56	50	76	89	879	105.5	-1.02632	0.318585	-3.22149	0.00127524	0.0263387
BV898_17823	scaffold0318	57485	64444	-	6960	347	354	342	251	387	57	577	267	2582	295.229	0.815926	0.346074	2.35766	0.0183905	0.338808		RvY_01648	BDGG01000001	4724812	4725170	-	359	25	23	21	28	34	39	49	52	271	33.7559	0.966082	0.300223	3.21788	0.00129141	0.0265037
BV898_08723	scaffold0065	103716	105510	-	1795	302	315	289	240	51	25	81	23	1326	132.291	-1.42519	0.605491	-2.35377	0.018584	0.341003		RvY_06558	BDGG01000003	342303	342560	+	258	276	282	346	424	149	174	208	255	2114	256.594	-0.632273	0.196427	-3.21888	0.00128694	0.0265037
BV898_11063	scaffold0100	7378	7938	-	561	195	198	522	415	99	5	209	90	1733	147.955	-1.02514	0.435415	-2.35441	0.0185522	0.341003		RvY_09425	BDGG01000004	3321596	3323317	+	1722	601	579	644	764	839	1002	742	788	5959	743.563	0.520021	0.161582	3.21832	0.00128943	0.0265037
BV898_02292	scaffold0009	681336	682870	+	1535	800	1044	1821	1510	651	156	3359	1487	10828	1072.67	0.761514	0.32379	2.35188	0.0186789	0.341408		RvY_06692	BDGG01000003	749970	754533	-	4564	1538	1433	1224	1542	761	1028	1130	1070	9726	1192.23	-0.409084	0.127154	-3.21723	0.00129434	0.0265169
BV898_06374	scaffold0037	265745	269328	-	3584	400	514	924	564	249	86	2578	765	6080	573.866	1.07938	0.458869	2.35226	0.0186599	0.341408		RvY_07245	BDGG01000003	2368360	2370399	+	2040	24	18	3	10	0	0	0	0	55	6.59502	-6.11408	1.90203	-3.2145	0.00130673	0.0267233
BV898_08728	scaffold0065	117794	119706	-	1913	582	775	971	696	382	92	2057	804	6359	630.113	0.711925	0.302772	2.35136	0.018705	0.341408		RvY_06795	BDGG01000003	1062974	1063920	-	947	3667	3170	2782	3331	1828	2408	1616	2211	21013	2580.58	-0.560968	0.174554	-3.21372	0.00131028	0.0267487
BV898_06897	scaffold0043	210945	213612	+	2668	371	434	846	584	422	62	890	346	3955	401.339	0.429282	0.182736	2.3492	0.018814	0.341591		RvY_00943	BDGG01000001	2609779	2614075	-	4297	76	59	92	107	16	47	27	17	441	52.8941	-1.50778	0.46932	-3.2127	0.00131496	0.0267968
BV898_12186	scaffold0121	39272	39847	+	576	146	206	580	510	75	22	64	54	1657	149.449	-1.36649	0.581671	-2.34924	0.0188117	0.341591		RvY_04755	BDGG01000002	3957849	3960160	-	2312	493	418	573	661	855	622	706	863	5191	648.568	0.651682	0.203108	3.20855	0.00133405	0.0270596
BV898_13651	scaffold0154	138380	140875	-	2496	1812	2212	4672	3605	1593	322	12708	5700	32624	3133.83	1.23266	0.524554	2.34992	0.0187775	0.341591		RvY_17865	BDGG01000016	1054406	1055908	-	1503	293	242	292	408	441	469	348	431	2924	364.021	0.604406	0.188384	3.20838	0.00133486	0.0270596
BV898_16650	scaffold0255	86707	88880	+	2174	797	906	1665	1142	799	98	3397	1116	9920	944.907	0.780363	0.332303	2.34835	0.0188569	0.341768		RvY_18072	BDGG01000017;BDGG01000017	530059;530059	532085;532150	+;+	2092	364	314	364	479	239	264	219	288	2531	309.083	-0.451712	0.140782	-3.20859	0.00133388	0.0270596
BV898_12501	scaffold0127	196323	201144	-	4822	2778	3527	6493	4787	2242	507	8731	3528	32593	3224.52	0.474334	0.202197	2.3459	0.0189811	0.343419		RvY_01895	BDGG01000001	5381302	5387472	-	6171	60	48	36	27	6	9	19	9	214	26.2016	-1.91374	0.596754	-3.20691	0.00134168	0.0271105
BV898_07862	scaffold0053	259313	262846	+	3534	1046	1141	1198	939	401	69	694	163	5651	544.019	-0.889229	0.379254	-2.34468	0.0190436	0.343947		RvY_15436	BDGG01000012	236036	237412	+	1377	2411	2104	1498	1917	924	1148	1347	1337	12686	1554.76	-0.629789	0.19639	-3.20683	0.00134205	0.0271105
BV898_12410	scaffold0125	185619	186898	+	1280	47	78	146	85	45	9	374	147	931	87.611	1.20694	0.514991	2.34362	0.0190979	0.344327		RvY_13071	BDGG01000008	1096577	1097708	-	1132	624	584	567	675	1055	942	686	889	6022	757.548	0.687029	0.21435	3.20518	0.00134978	0.0272191
BV898_09886	scaffold0080	140227	141023	-	797	429	438	862	675	240	44	420	187	3295	317.016	-0.524392	0.224178	-2.33918	0.0193263	0.34784		RvY_07792	BDGG01000003	3784114	3786184	-	2071	215	282	88	118	41	50	65	61	920	113.353	-1.61944	0.505984	-3.20059	0.00137149	0.0276087
BV898_06479	scaffold0038	228694	234229	+	5536	1931	2396	3258	2193	1223	296	4566	1893	17756	1794.16	0.404002	0.172886	2.33682	0.0194487	0.349435		RvY_14761	BDGG01000011	96185	96670	-	486	527	518	614	726	1711	1987	766	806	7655	978.419	1.31109	0.410027	3.19758	0.00138587	0.0278498
BV898_01446	scaffold0005	834349	839253	+	4905	2256	2759	3882	3121	1247	263	2744	1308	17580	1742.32	-0.260748	0.111641	-2.33559	0.0195125	0.349974		RvY_01059	BDGG01000001	2996257	2997005	-	749	202	157	156	187	201	248	211	266	1628	202.479	0.523739	0.163909	3.1953	0.00139685	0.0279733
BV898_07350	scaffold0048	84326	87055	-	2730	2190	2289	4843	3805	1108	186	3305	1238	18964	1740.91	-0.454162	0.19467	-2.33299	0.0196487	0.351806		RvY_07568	BDGG01000003	3213906	3214100	-	195	58	68	79	82	17	40	34	34	412	49.9564	-1.09005	0.341093	-3.19576	0.00139464	0.0279733
BV898_00385	scaffold0002	679	1707	+	1029	254	336	999	758	129	24	496	121	3117	263.471	-0.92569	0.397435	-2.32916	0.0198504	0.353973		RvY_14390	BDGG01000010	894009	894746	-	738	286	219	165	221	101	115	132	137	1376	168.148	-0.760526	0.238153	-3.19343	0.00140593	0.0281064
BV898_10689	scaffold0093	277512	282100	-	4589	589	637	1214	749	432	85	2259	811	6776	653.323	0.729667	0.313208	2.32965	0.0198245	0.353973		RvY_13475	BDGG01000009	211097	212651	-	1555	9959	8570	8662	11548	5087	5319	7764	8040	64949	7916.42	-0.442124	0.138556	-3.19093	0.00141815	0.0283018
BV898_11666	scaffold0110	21345	46401	+	25057	2831	3149	14058	11334	1695	294	4176	1684	39221	3312.12	-1.12318	0.482311	-2.32875	0.0198723	0.353973		RvY_12428	BDGG01000007	1672622	1675670	+	3049	2059	1630	1239	1655	979	972	1009	844	10387	1276.04	-0.65956	0.206852	-3.18855	0.00142987	0.0284866
BV898_08102	scaffold0056	179384	183828	+	4445	77	115	237	224	16	9	112	47	837	73.5033	-1.0511	0.451777	-2.32659	0.0199871	0.354797		RvY_08665	BDGG01000004	954510	955327	+	818	3750	3589	3177	4238	4091	5387	4307	4114	32653	4061.37	0.411744	0.129193	3.18705	0.0014373	0.0285855
BV898_09071	scaffold0069	370853	371888	-	1036	19	22	65	68	8	0	27	6	215	16.9031	-1.46513	0.629602	-2.32707	0.0199614	0.354797		RvY_11518	BDGG01000006	1479992	1482045	-	2054	450	409	477	584	480	544	553	553	4050	501.116	0.282957	0.0888441	3.18487	0.00144817	0.0287523
BV898_10976	scaffold0098	189780	192823	+	3044	90	110	350	267	15	3	145	51	1031	81.9782	-1.40238	0.603451	-2.32393	0.0201293	0.356551		RvY_02439	BDGG01000001	6765418	6765816	+	399	876	803	730	897	1211	1234	1053	957	7761	973.104	0.569135	0.179105	3.17765	0.00148472	0.0293771
BV898_17802	scaffold0317	3594	8956	+	5363	88	95	141	140	49	6	57	22	598	56.6557	-0.889127	0.382675	-2.32345	0.0201548	0.356551		RvY_07345	BDGG01000003	2625176	2625379	+	204	346	315	230	286	467	531	359	837	3371	421.786	1.00588	0.316515	3.17798	0.00148304	0.0293771
BV898_08756	scaffold0065	317902	319804	+	1903	2765	3798	4132	3760	1392	297	2434	962	19540	1929.45	-0.583131	0.251319	-2.32028	0.0203257	0.35896		RvY_05770	BDGG01000002	7145679	7145894	-	216	56	52	77	92	31	24	38	28	398	48.1342	-1.05037	0.33127	-3.17074	0.00152049	0.0300336
BV898_06781	scaffold0042	149746	150871	-	1126	3775	4668	8805	6089	3535	568	13450	5504	46394	4529.34	0.614003	0.264784	2.31888	0.0204017	0.359688		RvY_03746	BDGG01000002	1025694	1026131	-	438	3325	3403	2712	3490	4507	6112	3814	4094	31457	3943.26	0.650608	0.205429	3.16708	0.0015398	0.0302089
BV898_15793	scaffold0221	44281	80899	-	36619	267	320	1410	1209	80	4	389	182	3861	300.734	-1.72931	0.746241	-2.31736	0.0204841	0.360528		RvY_08268	BDGG01000003	5108161	5109928	+	1768	1049	1007	494	673	139	120	450	289	4221	513.182	-1.61431	0.50965	-3.16748	0.00153766	0.0302089
BV898_13859	scaffold0159	188719	191176	-	2458	756	1064	1376	997	424	86	758	293	5754	563.329	-0.519091	0.224151	-2.31581	0.0205685	0.361398		RvY_13141	BDGG01000008	1275242	1276423	-	1182	1020	966	1933	2531	2130	2603	3513	3271	17967	2219.94	0.983969	0.310631	3.16765	0.00153676	0.0302089
BV898_04357	scaffold0021	580094	589841	+	9748	969	1013	624	574	257	39	178	65	3719	367.545	-1.51306	0.654374	-2.31223	0.020765	0.363617		RvY_14641	BDGG01000010	1637063	1639033	+	1971	413	370	576	781	1036	1105	715	773	5769	723.64	0.933895	0.294834	3.16753	0.00153738	0.0302089
BV898_10522	scaffold0091	129329	133644	+	4316	978	1237	2346	1939	698	220	5558	2548	15524	1532.56	1.05603	0.456704	2.31228	0.0207622	0.363617		RvY_15994	BDGG01000012	1671162	1678502	-	7341	1190	1094	1335	1791	1924	1906	1591	1651	12482	1555.1	0.542179	0.171253	3.16595	0.00154576	0.0302745
BV898_04008	scaffold0019	633886	634781	-	896	3186	4220	7624	5934	2977	556	9719	4167	38383	3805.96	0.452003	0.195586	2.31102	0.020832	0.364172		RvY_18270	BDGG01000018	263204	265040	-	1837	1268	1247	1715	2154	1660	2007	2235	2432	14718	1816.71	0.518565	0.163906	3.16379	0.00155728	0.0304485
BV898_07170	scaffold0046	90673	96117	+	5445	121	194	626	584	47	17	223	87	1899	160.285	-1.19324	0.516713	-2.30929	0.0209276	0.365227		RvY_09847	BDGG01000005	34093	38075	-	3983	177	178	45	57	29	26	8	17	537	66.4727	-2.39787	0.758128	-3.16288	0.00156216	0.0304924
BV898_11474	scaffold0106	205483	215091	+	9609	476	512	890	780	206	31	251	263	3409	323.406	-0.832417	0.361378	-2.30346	0.0212532	0.370285		RvY_00340	BDGG01000001	1012686	1013749	+	1064	1111	1042	1283	1602	1209	1421	1714	1611	10993	1356.95	0.372094	0.118042	3.15223	0.00162028	0.0315736
BV898_06386	scaffold0037	313813	315711	-	1899	4	6	17	11	0	0	4	0	42	3.03414	-2.5483	1.10734	-2.30128	0.021376	0.371799		RvY_18100	BDGG01000017	600139	607718	-	7580	850	757	707	983	559	610	569	503	5538	679.314	-0.416056	0.132157	-3.1482	0.00164281	0.0319589
BV898_08149	scaffold0057	20031	24820	+	4790	49	64	174	155	61	17	392	123	1035	100.171	1.04468	0.454377	2.29915	0.0214967	0.372675		RvY_00918	BDGG01000001	2552031	2553673	-	1643	2371	2311	3080	3875	3119	4237	3568	3760	26321	3256.82	0.475408	0.151153	3.14521	0.00165966	0.0322324
BV898_09025	scaffold0069	188120	189349	+	1230	4159	4909	9324	6958	3334	714	10990	4971	45359	4539.35	0.410009	0.178432	2.29785	0.0215704	0.372675		RvY_04184	BDGG01000002;BDGG01000002	2265167;2266683	2269380;2276120	-;-	10954	94	99	146	216	205	224	219	252	1455	180.384	0.853722	0.271697	3.14219	0.0016769	0.0325127
BV898_16110	scaffold0234	23754	25199	+	1446	473	675	1153	696	363	88	3362	889	7699	707.343	1.05776	0.460289	2.29803	0.0215602	0.372675		RvY_18895	BDGG01000022	2014	2569	-	556	4073	3420	3013	4265	4495	5235	4330	4150	32981	4106.49	0.442256	0.140808	3.14085	0.00168456	0.0326066
BV898_19716	scaffold0671	793	1278	-	486	36	32	77	55	12	2	41	15	270	23.841	-0.766559	0.333452	-2.29886	0.0215129	0.372675		RvY_01091	BDGG01000001	3114388	3126244	+	11857	47371	40948	36624	47345	29842	34601	32713	33223	302667	37239.4	-0.273796	0.0872344	-3.13863	0.00169742	0.0328007
BV898_02505	scaffold0010	812738	815334	-	2597	216	278	32	42	35	2	20	10	635	62.4995	-2.32561	1.0131	-2.29553	0.0217027	0.374335		RvY_12795	BDGG01000008	317359	318266	-	908	1230	1113	913	1201	1103	1420	1470	1379	9829	1219.74	0.38991	0.124347	3.13566	0.0017147	0.0329695
BV898_07607	scaffold0050	392188	393834	+	1647	55	64	203	137	64	18	335	116	992	97.8509	0.925582	0.403641	2.29308	0.0218431	0.375506		RvY_15398	BDGG01000012;BDGG01000012	145032;145420	146695;147927	+;+	2896	396	338	310	455	88	91	183	255	2116	254.019	-1.17586	0.374946	-3.13608	0.00171225	0.0329695
BV898_18146	scaffold0341	23316	25100	-	1785	2685	3476	3975	2962	2434	506	4935	1991	22964	2480.87	0.447908	0.195308	2.29335	0.0218279	0.375506		RvY_19266	BDGG01000027	35000	36451	-	1452	95	92	40	65	20	29	30	17	388	47.346	-1.49199	0.475709	-3.13635	0.00171064	0.0329695
BV898_06285	scaffold0036	435110	436357	+	1248	1192	1282	1938	1490	910	138	2970	1146	11066	1091.95	0.436808	0.190552	2.29233	0.0218865	0.375627		RvY_09918	BDGG01000005	263235	264254	-	1020	596	544	386	557	1386	1675	719	688	6551	836.548	1.25655	0.401569	3.12909	0.00175348	0.0336593
BV898_06003	scaffold0034	323591	324311	+	721	197	274	222	124	157	48	494	173	1689	189.931	0.853874	0.3731	2.28859	0.022103	0.378523		RvY_14571	BDGG01000010	1455892	1457378	+	1487	850	769	604	820	882	869	1204	1027	7025	873.919	0.51065	0.163254	3.12795	0.0017603	0.0337343
BV898_08001	scaffold0055	66327	70407	+	4081	725	979	789	605	205	42	691	289	4325	410.899	-0.699312	0.305706	-2.28753	0.0221649	0.378523		RvY_04684	BDGG01000002	3734239	3735271	+	1033	643	641	916	1141	864	1158	1428	1303	8094	999.274	0.640068	0.204858	3.12445	0.00178137	0.0340587
BV898_16195	scaffold0237	7191	8306	+	1116	397	616	624	407	277	61	2585	659	5626	521	1.13369	0.495589	2.28756	0.0221631	0.378523		RvY_05131	BDGG01000002	5116256	5118023	+	1768	441	407	582	724	903	814	647	815	5333	666.812	0.719104	0.230175	3.12416	0.00178311	0.0340587
BV898_09144	scaffold0070	302717	303700	+	984	1434	1948	3348	2144	1197	234	5589	2570	18464	1817.6	0.735742	0.321731	2.28683	0.0222059	0.378598		RvY_15414	BDGG01000012	185767	188114	+	2348	2572	2421	2044	2475	1635	1496	1428	1741	15812	1947.97	-0.466951	0.149516	-3.12309	0.00178962	0.0341266
BV898_13427	scaffold0148	135446	138270	-	2825	1108	1558	1930	1524	653	120	1186	555	8634	849.842	-0.407903	0.178459	-2.2857	0.0222717	0.379095		RvY_11643	BDGG01000006	1862149	1863933	+	1785	1945	1733	2117	2734	1263	1632	1471	1778	14673	1790.3	-0.339584	0.108817	-3.12069	0.00180429	0.0343497
BV898_01463	scaffold0005	914852	915154	+	303	33	26	45	46	10	4	21	7	192	19.2491	-0.982365	0.430346	-2.28273	0.0224462	0.379713		RvY_02592	BDGG01000001	7249176	7250300	-	1125	541	531	236	272	130	158	140	189	2197	270.619	-1.26811	0.406434	-3.12009	0.00180794	0.0343627
BV898_05773	scaffold0032	249035	249927	-	893	827	1071	2128	1534	647	173	4150	1750	12280	1200.44	0.877123	0.384109	2.28353	0.0223994	0.379713		RvY_01816	BDGG01000001	5210131	5213013	+	2883	352	310	300	390	355	370	573	560	3210	397.341	0.576942	0.185242	3.11453	0.0018424	0.0349031
BV898_06804	scaffold0042	259226	265150	-	5925	357	397	922	818	209	27	497	194	3421	307.119	-0.666577	0.291995	-2.28283	0.0224403	0.379713		RvY_16191	BDGG01000013	546822	548941	-	2120	388	360	198	218	882	879	470	497	3892	500.387	1.35906	0.436331	3.11475	0.00184099	0.0349031
BV898_15773	scaffold0220	55766	60326	+	4561	245	299	399	187	494	107	450	146	2327	309.929	1.28491	0.562917	2.28259	0.0224547	0.379713		RvY_13460	BDGG01000009	159100	164182	-	5083	1353	1180	1241	1645	1618	1777	1548	1468	11830	1470.67	0.386338	0.124153	3.11179	0.00185959	0.0351711
BV898_01353	scaffold0005	308094	309317	+	1224	21	14	33	30	6	0	0	2	106	9.00618	-2.43369	1.0669	-2.28109	0.0225429	0.380581		RvY_18996	BDGG01000022	265437	266283	-	847	742	580	536	682	332	388	445	511	4216	515.466	-0.482055	0.155498	-3.10008	0.00193468	0.0365317
BV898_00382	scaffold0001	2106749	2108627	-	1879	5810	7752	13100	9881	3853	712	8269	3158	52535	5043.41	-0.342884	0.150879	-2.27257	0.0230519	0.385555		RvY_00921	BDGG01000001	2557953	2559929	-	1977	3559	3203	5042	6892	4951	6273	8586	7762	46268	5696.9	0.700861	0.226298	3.09707	0.00195447	0.0367256
BV898_00852	scaffold0003	379989	387257	-	7269	179	194	648	615	120	17	202	44	2019	174.34	-1.19261	0.524555	-2.27356	0.0229925	0.385555		RvY_05585	BDGG01000002	6576672	6579595	+	2924	1376	1144	1074	1380	757	875	546	633	7785	954.727	-0.680533	0.219722	-3.09724	0.0019533	0.0367256
BV898_02692	scaffold0011	797951	805606	-	7656	66	48	210	240	33	0	56	18	671	53.7221	-1.73381	0.762834	-2.27286	0.0230346	0.385555		RvY_13580	BDGG01000009	511845	514968	-	3124	413	330	248	299	85	103	180	202	1860	226.055	-1.0882	0.351365	-3.09708	0.0019544	0.0367256
BV898_04758	scaffold0024	215059	217488	-	2430	40	67	3	0	0	0	0	0	110	10.2512	-6.15028	2.70626	-2.27261	0.0230496	0.385555		RvY_03649	BDGG01000002	741024	741689	-	666	10633	9947	7451	9837	16954	19686	11427	11739	97674	12333.9	0.801088	0.25896	3.09348	0.00197821	0.0371116
BV898_14792	scaffold0187	25777	26406	+	630	314	367	462	373	414	39	611	340	2920	312.645	0.678588	0.298239	2.27532	0.022887	0.385555		RvY_17897	BDGG01000017	29046	30203	+	1158	19758	17817	19817	25874	21146	22582	20685	24332	172011	21265.9	0.231069	0.0747171	3.09259	0.0019842	0.0371636
BV898_18436	scaffold0364	29652	37163	+	7512	170	320	4	4	12	1	10	0	521	49.8658	-3.75825	1.65385	-2.27242	0.023061	0.385555		RvY_08376	BDGG01000004;BDGG01000004	39955;39955	41267;41549	+;+	1595	399	344	595	757	684	709	914	866	5268	652.111	0.745822	0.241241	3.0916	0.00199081	0.0372271
BV898_00093	scaffold0001	502891	503852	-	962	243	395	678	504	262	47	1104	415	3648	353.258	0.645516	0.28492	2.2656	0.0234758	0.38796		RvY_11952	BDGG01000007	244506	248835	-	4330	640	599	257	340	150	211	151	210	2558	314.349	-1.2511	0.40499	-3.08922	0.00200684	0.0374664
BV898_02593	scaffold0011	313150	315426	-	2277	888	763	1620	1718	470	76	637	288	6460	612.294	-0.793366	0.350973	-2.26047	0.0237918	0.38796		RvY_04185	BDGG01000002	2278896	2287702	-	8807	1215	1037	206	298	152	173	160	179	3420	422.59	-1.97261	0.638831	-3.08785	0.00201612	0.037579
BV898_04679	scaffold0023	562226	566170	+	3945	1	2	3	2	6	3	4	2	23	4.6119	2.2804	1.00536	2.26823	0.0233154	0.38796		RvY_15833	BDGG01000012	1270770	1273018	-	2249	2616	2237	2262	2894	3812	4276	2799	2995	23891	2994.48	0.619522	0.200837	3.0847	0.00203755	0.0379175
BV898_05263	scaffold0028	76896	78080	+	1185	23	23	149	115	16	0	15	12	353	27.4937	-1.88211	0.829882	-2.26793	0.0233337	0.38796		RvY_15560	BDGG01000012	545809	547143	+	1335	693	619	638	879	210	195	427	486	4147	499.349	-0.990633	0.321601	-3.08032	0.0020678	0.0384186
BV898_05770	scaffold0032	238254	241961	+	3708	61	57	58	121	23	0	18	17	355	31.753	-1.53264	0.676556	-2.26536	0.0234905	0.38796		RvY_15226	BDGG01000011	1472605	1473798	+	1194	753	670	931	1291	1146	1084	1173	1514	8562	1058.52	0.579878	0.188309	3.0794	0.00207418	0.0384754
BV898_06717	scaffold0041	389767	399910	+	10144	248	239	1314	960	41	14	424	155	3395	266.416	-1.51993	0.67185	-2.26231	0.0236781	0.38796		RvY_00485	BDGG01000001	1397367	1397789	+	423	2610	2193	2792	3891	2875	3207	4888	4227	26683	3286.8	0.538495	0.174937	3.07822	0.0020824	0.0385044
BV898_06742	scaffold0042	16253	16795	+	543	861	905	599	734	668	126	1972	721	6586	709.548	0.777903	0.343313	2.26587	0.0234593	0.38796		RvY_03380	BDGG01000001	9326939	9327304	-	366	72	96	74	86	180	199	113	129	949	120.547	1.05716	0.343399	3.07851	0.00208041	0.0385044
BV898_07168	scaffold0046	82928	84892	+	1965	201	306	513	352	167	42	1338	342	3261	302.659	0.921708	0.407777	2.26033	0.023801	0.38796		RvY_03039	BDGG01000001;BDGG01000001	8451478;8451478	8452650;8454036	+;+	2559	509	487	798	986	962	1122	969	1040	6873	853.951	0.70938	0.230789	3.07372	0.0021141	0.0390282
BV898_09263	scaffold0072	163032	169291	+	6260	6029	6799	13200	12018	3568	452	8377	3314	53757	4925.84	-0.551232	0.243786	-2.26113	0.023751	0.38796		RvY_15628	BDGG01000012	728896	730748	-	1853	647	538	782	1025	253	281	423	553	4502	540.932	-0.861577	0.280494	-3.07164	0.00212887	0.0392382
BV898_09442	scaffold0074	209572	210456	-	885	11	12	30	20	6	1	7	2	89	8.06777	-1.29639	0.573556	-2.26027	0.0238047	0.38796		RvY_04088	BDGG01000002	2002904	2004190	-	1287	1139	1124	1233	1563	1177	1345	1372	1495	10448	1290	0.222669	0.0725341	3.06985	0.00214169	0.0393838
BV898_11620	scaffold0109	84243	87277	+	3035	166	187	196	165	52	17	108	59	950	96.4387	-0.690025	0.304957	-2.2627	0.0236544	0.38796		RvY_11968	BDGG01000007	284736	287408	+	2673	222	175	204	238	395	361	262	282	2139	269.61	0.783297	0.25518	3.06958	0.00214357	0.0393838
BV898_11794	scaffold0112	203731	206329	-	2599	968	1300	2428	2925	496	138	767	423	9445	891.533	-0.928881	0.40933	-2.26927	0.0232519	0.38796		RvY_14190	BDGG01000010;BDGG01000010	299991;300007	300373;300798	+;+	808	1260	1155	1894	2362	2020	2482	2197	2876	16246	2009.33	0.664572	0.216611	3.06804	0.00215468	0.0395253
BV898_13152	scaffold0141	113345	118860	-	5516	1354	1887	1361	732	1329	264	3332	1206	11465	1273.87	0.902602	0.398603	2.26441	0.0235487	0.38796		RvY_15415	BDGG01000012	188764	189039	-	276	7	6	8	11	18	25	39	15	129	16.2154	1.7382	0.567836	3.06109	0.0022053	0.0403898
BV898_14523	scaffold0179	94315	98063	-	3749	379	561	616	430	195	38	314	150	2683	264.454	-0.597784	0.263752	-2.26647	0.0234228	0.38796		RvY_13947	BDGG01000009	1553545	1556765	+	3221	471	492	307	459	82	116	265	222	2414	291.714	-1.24684	0.407706	-3.05818	0.00222683	0.0407198
BV898_15045	scaffold0195	77220	80078	+	2859	3677	4187	7123	6571	2343	329	3901	1726	29857	2846.18	-0.520673	0.230154	-2.26228	0.0236801	0.38796		RvY_17478	BDGG01000015	989103	990438	-	1336	5396	5005	6108	7818	2685	3202	4478	4976	39668	4810.26	-0.543813	0.177857	-3.05758	0.0022313	0.0407372
BV898_18088	scaffold0337	48969	53384	-	4416	1589	1930	2567	2061	1098	204	3371	1379	14199	1417.39	0.269826	0.119209	2.26348	0.023606	0.38796		RvY_11433	BDGG01000006	1215627	1223197	-	7571	536	451	698	831	283	194	385	387	3765	455.042	-0.874269	0.285998	-3.05691	0.00223632	0.0407644
BV898_09954	scaffold0081	88008	89046	+	1039	44	44	96	58	22	1	7	6	278	24.4502	-1.63244	0.722544	-2.25929	0.0238654	0.388338		RvY_12742	BDGG01000008	186181	187353	+	1173	1170	1094	1300	1527	316	398	915	724	7444	897.92	-1.01044	0.330756	-3.05495	0.002251	0.0409674
BV898_08861	scaffold0067	98840	109872	+	11033	11	8	13	8	2	0	5	1	48	4.03857	-1.61237	0.714739	-2.25588	0.024078	0.391183		RvY_15926	BDGG01000012;BDGG01000012	1495645;1496587	1496620;1496811	+;+	1167	2408	2389	1568	2025	5215	6502	2702	2755	25564	3265.16	1.17727	0.385542	3.05356	0.00226147	0.0410935
BV898_06341	scaffold0037	115663	119850	+	4188	221	316	933	752	189	98	2370	1215	6094	609.87	1.45061	0.643234	2.25519	0.0241215	0.391275		RvY_16562	BDGG01000013	1571992	1572923	-	932	3562	3129	5008	6380	4857	5574	9268	7981	45759	5640.45	0.747309	0.245191	3.04786	0.00230476	0.0418145
BV898_12488	scaffold0127	135435	138050	+	2616	35	67	14	17	7	1	8	5	154	14.9298	-1.86968	0.82972	-2.25339	0.0242348	0.391885		RvY_19265	BDGG01000027	32394	34518	+	2125	1223	1215	774	1030	1466	1796	1636	1366	10506	1318.11	0.682926	0.224139	3.04688	0.00231228	0.0418853
BV898_18110	scaffold0339	2917	5825	+	2909	3105	3452	5683	3763	2128	424	11169	5106	34830	3435.8	0.803301	0.356415	2.25384	0.0242065	0.391885		RvY_01241	BDGG01000001	3603381	3605556	+	2176	5054	4681	4711	6043	2552	3061	4394	4028	34524	4211.37	-0.428237	0.140662	-3.04445	0.00233105	0.0421593
BV898_01857	scaffold0007	464066	470312	+	6247	938	1196	1914	1368	720	139	3675	1472	11422	1109.83	0.715566	0.318018	2.25008	0.0244438	0.394647		RvY_09797	BDGG01000004	4614309	4616505	-	2197	20980	18406	19499	25682	7870	9119	15937	16498	133991	16227.1	-0.663225	0.21816	-3.04008	0.00236513	0.0426985
BV898_13271	scaffold0144	146367	153065	+	6699	874	1276	898	660	693	245	2081	754	7481	867.823	0.86343	0.38395	2.24881	0.0245245	0.395334		RvY_13805	BDGG01000009	1172992	1176682	+	3691	242	261	130	168	90	86	90	92	1159	142.757	-1.05227	0.346178	-3.03969	0.00236824	0.0426985
BV898_13211	scaffold0142	196803	207516	-	10714	289	365	549	423	190	55	694	316	2881	295.591	0.398198	0.177121	2.24817	0.0245654	0.395377		RvY_04620	BDGG01000002;BDGG01000002	3536721;3536721	3543455;3545212	-;-	8492	852	762	295	473	221	266	126	217	3212	394.206	-1.40293	0.461842	-3.03768	0.00238409	0.0428508
BV898_14158	scaffold0169	21952	23683	+	1732	1292	2007	1808	1017	1073	290	3151	1202	11840	1292.38	0.681271	0.30348	2.24487	0.0247768	0.397542		RvY_17431	BDGG01000015	877684	878079	-	396	13	13	22	27	41	35	47	35	233	29.2702	1.2265	0.403704	3.03812	0.0023806	0.0428508
BV898_19304	scaffold0483	9304	16510	+	7207	135	112	192	201	58	5	30	7	740	67.5016	-1.61382	0.718827	-2.24507	0.0247637	0.397542		RvY_02621	BDGG01000001;BDGG01000001	7332703;7332703	7337514;7337298	-;-	4812	1026	791	1077	1354	1210	1356	1190	1325	9329	1155.54	0.402324	0.132523	3.03587	0.00239839	0.0430409
BV898_18612	scaffold0381	1376	3218	+	1843	60	93	272	183	2	3	28	46	687	56.1515	-1.92139	0.856206	-2.24408	0.0248274	0.397739		RvY_02307	BDGG01000001	6414915	6417714	+	2800	567	516	256	372	183	184	234	171	2483	304.791	-1.0342	0.341581	-3.02769	0.00246428	0.0440867
BV898_08081	scaffold0056	37485	40729	+	3245	11393	12889	22396	18449	6879	1127	14604	6822	94559	9091.77	-0.328488	0.146601	-2.2407	0.0250457	0.400616		RvY_04263	BDGG01000002	2493941	2498188	+	4248	3679	3321	3201	4309	2591	3078	3231	3224	26634	3271.66	-0.129404	0.0427346	-3.02808	0.00246117	0.0440867
BV898_04501	scaffold0022	430248	438445	+	8198	279	337	1489	1082	213	32	360	92	3884	327.556	-1.22842	0.548922	-2.23788	0.0252289	0.401234		RvY_18545	BDGG01000019	323802	329645	+	5844	1018	883	769	1000	2809	2820	1214	1079	11592	1488	1.27834	0.422593	3.02498	0.00248652	0.0444159
BV898_06607	scaffold0040	299757	310994	+	11238	25	27	3	1	1	0	0	1	58	5.57939	-3.63803	1.62578	-2.23772	0.0252395	0.401234		RvY_17648	BDGG01000016;BDGG01000016	311276;311276	312575;313055	+;+	1780	23	21	21	41	7	11	4	9	137	16.2409	-1.61451	0.533829	-3.0244	0.0024913	0.0444326
BV898_09870	scaffold0080	81426	83128	+	1703	9945	12875	21844	15082	7614	1590	22300	9399	100649	10019.3	0.227811	0.101745	2.23903	0.0251538	0.401234		RvY_07349	BDGG01000003	2635471	2640542	-	5072	641	549	807	939	239	177	504	370	4226	509.128	-1.06385	0.351979	-3.02248	0.00250713	0.0446462
BV898_13645	scaffold0154	119089	121772	-	2684	255	338	500	349	169	43	896	371	2921	288.766	0.659518	0.294598	2.2387	0.0251753	0.401234		RvY_09375	BDGG01000004;BDGG01000004	3136735;3136735	3141553;3143904	+;+	7170	742	745	1239	1557	371	474	662	650	6440	773.713	-0.856011	0.283317	-3.02139	0.00251616	0.0447382
BV898_12042	scaffold0117	49517	52039	+	2523	1228	1365	2334	1758	1186	147	3493	1244	12755	1247.73	0.489262	0.218763	2.23649	0.0253195	0.401889		RvY_13007	BDGG01000008	895397	896804	+	1408	705	577	227	283	84	113	193	194	2376	290.826	-1.54908	0.513467	-3.0169	0.00255376	0.0453371
BV898_09981	scaffold0081	164448	175655	+	11208	881	1066	1135	862	654	116	1851	1111	7676	809.95	0.627321	0.280721	2.23467	0.0254388	0.403164		RvY_09005	BDGG01000004	1997647	2011254	+	13608	248	192	316	366	436	503	474	329	2864	358.053	0.786862	0.260899	3.01597	0.00256163	0.0453376
BV898_12506	scaffold0127	219816	220544	-	729	95	124	133	69	32	3	42	2	500	44.6606	-1.66136	0.744353	-2.23195	0.025618	0.405384		RvY_18879	BDGG01000021	316883	319110	-	2228	2129	1795	2196	2976	2219	2628	2758	2526	19227	2371.75	0.296939	0.0984461	3.01626	0.00255911	0.0453376
BV898_00242	scaffold0001	1250100	1255825	+	5726	15	26	15	8	14	4	68	16	166	17.6138	1.22441	0.549453	2.22841	0.0258532	0.408481		RvY_15856	BDGG01000012	1321995	1325829	+	3835	1049	945	951	1137	289	288	695	651	6005	726.691	-0.986417	0.327372	-3.01314	0.00258556	0.0456914
BV898_03210	scaffold0015	215307	222132	-	6826	141	182	528	371	91	13	233	62	1621	140.061	-0.84292	0.378694	-2.22586	0.0260237	0.410338		RvY_03354	BDGG01000001	9264740	9268175	+	3436	216	208	279	389	90	93	171	171	1617	193.992	-0.92602	0.30742	-3.01223	0.00259337	0.0457596
BV898_06273	scaffold0036	374534	378064	+	3531	1063	1748	2537	1755	948	252	2865	1062	12230	1253.79	0.353627	0.158901	2.22546	0.0260501	0.410338		RvY_04787	BDGG01000002	4033966	4035817	-	1852	1008	950	1038	1361	476	700	820	873	7226	878.003	-0.483286	0.160471	-3.01167	0.00259818	0.0457746
BV898_12061	scaffold0117	174196	180464	-	6269	1613	2185	1946	1343	1292	185	5650	2258	16472	1644.53	0.884201	0.397945	2.22192	0.026289	0.413472		RvY_09798	BDGG01000004	4617154	4618858	+	1705	1927	1681	2195	2800	2625	3157	2376	2632	19393	2407.85	0.474614	0.15775	3.00865	0.00262415	0.0461618
BV898_15297	scaffold0203	76051	78058	+	2008	1739	2432	2479	1539	1739	340	3534	1320	15122	1650.41	0.584473	0.263369	2.21922	0.026472	0.415719		RvY_10168	BDGG01000005	976039	977581	-	1543	553	492	356	445	1387	1569	593	637	6032	774.543	1.3339	0.443571	3.00718	0.00263684	0.0463147
BV898_14259	scaffold0171	165877	166325	-	449	19	32	77	26	16	3	261	88	522	46.1761	1.65829	0.748085	2.21671	0.0266426	0.417765		RvY_16831	BDGG01000014	709370	711321	-	1952	331	282	301	369	212	177	134	195	2001	245.232	-0.692493	0.230566	-3.00345	0.0026694	0.0468156
BV898_04856	scaffold0025	104286	106605	+	2320	59	63	39	24	14	1	16	1	217	20.171	-1.84941	0.834877	-2.21519	0.0267469	0.418325		RvY_17869	BDGG01000016;BDGG01000016	1073357;1073357	1074555;1075734	-;-	2378	842	800	448	607	222	260	436	369	3984	486.897	-0.972935	0.324128	-3.0017	0.00268478	0.0470141
BV898_08343	scaffold0059	182169	187187	+	5019	541	597	1207	1083	329	54	381	166	4358	411.71	-0.839916	0.379293	-2.21442	0.0267996	0.418325		RvY_11710	BDGG01000006	2048032	2059534	+	11503	1426	1371	809	1017	425	367	762	630	6807	833.43	-0.98593	0.328705	-2.99944	0.00270475	0.0472923
BV898_11357	scaffold0105	17270	22799	-	5530	727	757	1060	600	516	62	4328	1308	9358	857.75	1.2749	0.575607	2.21487	0.0267688	0.418325		RvY_14393	BDGG01000010	902656	904287	+	1632	736	696	643	823	354	393	617	480	4742	579.062	-0.533968	0.178195	-2.99655	0.00273055	0.0476714
BV898_11784	scaffold0112	158754	163628	-	4875	856	1211	1847	936	558	187	3142	974	9711	966.716	0.649184	0.29345	2.21225	0.0269495	0.42003		RvY_18969	BDGG01000022	193279	193921	-	643	573	520	401	549	963	1034	590	723	5353	675.811	0.841368	0.281066	2.99349	0.00275805	0.048079
BV898_01556	scaffold0006	295897	297570	+	1674	6	6	4	6	0	0	2	0	24	1.97752	-2.5842	1.16917	-2.21027	0.0270862	0.420409		RvY_15077	BDGG01000011;BDGG01000011	1036982;1037074	1040944;1041514	+;+	4533	706	642	886	1105	948	913	1588	1407	8195	1012.86	0.670364	0.224239	2.98951	0.00279428	0.0486373
BV898_06522	scaffold0038	436036	450349	+	14314	93	104	169	142	136	16	172	108	940	102.95	0.679678	0.307528	2.21014	0.0270957	0.420409		RvY_06325	BDGG01000002	8702999	8705852	-	2854	1486	1238	1618	2202	1939	1741	2126	2099	14449	1787.32	0.421196	0.141117	2.98472	0.00283836	0.0493303
BV898_15047	scaffold0195	83038	85422	-	2385	1685	1844	3060	1775	1012	236	7183	2792	19587	1892.96	0.919959	0.416089	2.21097	0.027038	0.420409		RvY_13880	BDGG01000009	1396324	1398604	-	2281	13193	11324	10517	13958	8702	10107	8950	9152	85903	10563.1	-0.27453	0.0919926	-2.98426	0.00284265	0.0493309
BV898_17155	scaffold0282	24347	27099	+	2753	11	6	4	1	0	0	0	0	22	2.00104	-3.7955	1.71804	-2.20921	0.0271602	0.420781		RvY_18837	BDGG01000021	214510	214944	-	435	12	18	24	38	56	60	53	39	300	37.7733	1.34846	0.452367	2.9809	0.002874	0.0498002
BV898_02491	scaffold0010	719050	721706	-	2657	313	487	1745	1062	402	118	4321	1629	10077	942.137	1.39656	0.633107	2.20589	0.0273919	0.421575		RvY_19461	BDGG01000089	537	1727	+	1191	33	27	28	33	9	14	10	16	170	20.5931	-1.18379	0.397216	-2.98023	0.00288035	0.0498357
BV898_06430	scaffold0037	533597	536045	+	2449	236	430	917	595	302	77	1198	466	4221	421.387	0.680068	0.308254	2.2062	0.0273703	0.421575		RvY_02126	BDGG01000001	5958107	5960267	+	2161	10586	9267	10628	14145	7616	8437	9134	10107	79920	9778.93	-0.203767	0.068414	-2.97844	0.00289721	0.0500525
BV898_08479	scaffold0061	71699	78272	-	6574	3027	4054	5443	3595	1819	492	13081	5736	37247	3672.05	0.921188	0.417667	2.20555	0.0274152	0.421575		RvY_17085	BDGG01000014	1407499	1411127	-	3629	468	395	493	679	475	608	680	719	4517	555.973	0.420542	0.141291	2.97643	0.00291626	0.0503067
BV898_09305	scaffold0072	298670	301692	+	3023	255	348	393	261	64	14	344	109	1788	160.669	-0.697938	0.31626	-2.20685	0.0273246	0.421575		RvY_05889	BDGG01000002	7441214	7441796	-	583	3294	3031	2399	3288	1780	1616	2186	2413	20007	2451.1	-0.466334	0.156745	-2.9751	0.00292889	0.0504492
BV898_19367	scaffold0498	6917	7459	+	543	16	12	2	1	0	0	1	0	32	2.99796	-3.75001	1.69893	-2.20728	0.0272948	0.421575		RvY_05755	BDGG01000002;BDGG01000002;BDGG01000002	7100971;7100971;7102716	7109662;7111697;7112036	+;+;+	11066	15307	13653	12708	15446	7825	8656	11635	12235	97465	11936.9	-0.38856	0.130653	-2.97397	0.0029397	0.0505603
BV898_04410	scaffold0022	8970	10007	-	1038	1010	1326	2397	1706	636	193	6607	2755	16630	1593.05	1.1541	0.523598	2.20417	0.0275123	0.42244		RvY_09452	BDGG01000004	3386287	3390508	-	4222	12803	11122	5976	7909	4918	5288	3424	4754	56194	6926.22	-0.920339	0.309535	-2.9733	0.00294617	0.05058
BV898_09902	scaffold0080	212315	213925	+	1611	223	303	467	349	62	31	312	91	1838	173.178	-0.650996	0.295684	-2.20166	0.0276892	0.424527		RvY_12203	BDGG01000007	1039648	1041842	+	2195	1343	1184	911	1207	620	588	908	730	7491	917.831	-0.588061	0.197804	-2.97294	0.00294959	0.05058
BV898_13572	scaffold0152	140868	141996	+	1129	3048	3330	3208	2475	2056	447	6348	2233	23145	2437.42	0.544378	0.247522	2.19931	0.0278558	0.426449		RvY_12850	BDGG01000008	456344	458798	-	2455	722	607	937	1169	882	1253	1324	1179	8073	996.711	0.570784	0.192107	2.97117	0.00296664	0.0507971
BV898_01860	scaffold0007	474315	476672	+	2358	320	404	379	251	119	22	96	48	1639	161.839	-1.14292	0.520019	-2.19784	0.0279606	0.427421		RvY_18300	BDGG01000018	353555	362363	+	8809	521	489	335	493	203	239	350	251	2881	351.773	-0.700406	0.235896	-2.96913	0.00298645	0.0510608
BV898_11839	scaffold0113	151445	152576	-	1132	1241	1813	5827	3398	1208	333	18418	6099	38337	3447.04	1.51806	0.691064	2.1967	0.028042	0.428034		RvY_07399	BDGG01000003	2740350	2741774	+	1425	923	848	833	1049	897	990	958	1220	7718	955.195	0.280253	0.0944904	2.96594	0.00301756	0.0514407
BV898_01419	scaffold0005	660084	665298	-	5215	22	29	17	8	2	2	4	2	86	8.98895	-1.93021	0.880487	-2.19221	0.0283642	0.432314		RvY_10361	BDGG01000005	1531074	1532467	+	1394	2401	2017	1724	2373	3155	3620	2567	2446	20303	2544.59	0.613383	0.20679	2.96622	0.00301487	0.0514407
BV898_17895	scaffold0323	66621	68455	+	1835	478	602	1229	1132	309	58	426	204	4438	419.112	-0.754242	0.344166	-2.1915	0.0284154	0.432457		RvY_08070	BDGG01000003	4545208	4548061	+	2854	12390	11157	11637	15259	10829	12028	13756	14109	101165	12466.6	0.137621	0.0464195	2.96473	0.00302945	0.0515675
BV898_09037	scaffold0069	230325	230880	-	556	8973	10717	17565	13691	6576	1336	24828	10665	94351	9342.96	0.439178	0.200644	2.18884	0.0286086	0.434758		RvY_18760	BDGG01000021	41781	42364	-	584	165	193	112	133	370	299	316	198	1786	228.053	1.10312	0.372474	2.9616	0.00306046	0.0520188
BV898_13035	scaffold0138	110890	111379	+	490	454	698	2143	1274	581	112	5665	2013	12940	1182.56	1.35598	0.619831	2.18765	0.0286948	0.435429		RvY_12119	BDGG01000007	721404	727266	+	5863	3537	3166	2412	3234	3601	3831	3933	3786	27500	3426.69	0.421205	0.142294	2.96011	0.00307532	0.0521948
BV898_02554	scaffold0011	127928	130899	-	2972	67	81	36	31	9	3	4	0	231	22.8461	-2.40222	1.09959	-2.18466	0.028914	0.436834		RvY_12187	BDGG01000007	983293	986831	+	3539	1598	1463	911	1147	3893	4331	1535	1837	16715	2149.35	1.32775	0.448652	2.95943	0.0030821	0.0522333
BV898_10226	scaffold0086	210835	214709	+	3875	12	24	336	313	7	0	59	17	768	54.5727	-2.5777	1.17972	-2.185	0.0288885	0.436834		RvY_08875	BDGG01000004	1631775	1636345	-	4571	206	189	142	216	97	102	80	137	1169	142.516	-0.727216	0.245957	-2.95668	0.00310971	0.0525536
BV898_18777	scaffold0398	33844	41194	-	7351	497	606	1263	1001	329	50	575	153	4474	411.403	-0.731752	0.334855	-2.18528	0.0288685	0.436834		RvY_11946	BDGG01000007	229340	231575	+	2236	115	111	192	228	36	32	92	72	878	104.787	-1.35395	0.457934	-2.95664	0.00311008	0.0525536
BV898_15589	scaffold0214	30114	31180	+	1067	790	1117	2224	1867	568	85	1242	409	8302	759.26	-0.577367	0.264464	-2.18316	0.0290242	0.437859		RvY_11966	BDGG01000007;BDGG01000007	279399;279399	281547;281615	-;-	2217	45	68	43	63	26	8	14	19	286	34.8644	-1.56036	0.528183	-2.95421	0.00313475	0.0528163
BV898_08464	scaffold0060	402403	404688	-	2286	463	564	1320	968	425	93	2339	1087	7259	710	0.883872	0.40502	2.18229	0.029088	0.438183		RvY_17577	BDGG01000016	22083	23377	-	1295	298	308	237	311	87	216	111	127	1695	206.402	-0.979105	0.331402	-2.95444	0.00313239	0.0528163
BV898_11323	scaffold0104	127341	130113	+	2773	291	276	121	68	61	5	61	17	900	87.9031	-1.68983	0.775211	-2.17984	0.0292696	0.440277		RvY_06312	BDGG01000002	8675056	8676730	-	1675	591	501	1121	1480	1409	1468	1709	1867	10146	1256.64	0.964768	0.32664	2.95361	0.00314077	0.0528408
BV898_14020	scaffold0164	79981	83863	-	3883	327	374	592	373	196	50	989	435	3336	332.69	0.64114	0.29456	2.1766	0.0295104	0.443255		RvY_15895	BDGG01000012	1419622	1424550	+	4929	167	139	125	176	66	63	110	98	944	114.687	-0.726303	0.246155	-2.95059	0.00317169	0.0532835
BV898_04432	scaffold0022	100650	102008	-	1359	422	611	1923	1253	536	77	6197	2493	13512	1228.67	1.58732	0.7299	2.17471	0.029652	0.443972		RvY_05417	BDGG01000002	5942275	5943039	-	765	5285	4686	4438	5516	4667	5456	5274	5536	40858	5060.03	0.197339	0.0669215	2.94881	0.00318997	0.053513
BV898_08786	scaffold0066	106299	108199	+	1901	1183	1515	2760	2292	972	219	5086	3144	17171	1739.15	0.943435	0.433859	2.17452	0.0296662	0.443972		RvY_04509	BDGG01000002	3191748	3194990	+	3243	1557	1462	1782	2404	922	1116	1385	1443	12071	1466.02	-0.434964	0.14766	-2.94572	0.00322208	0.0539733
BV898_12070	scaffold0118	34149	40986	+	6838	24	19	1	1	0	0	0	1	46	4.49253	-4.06806	1.87102	-2.17424	0.0296868	0.443972		RvY_08422	BDGG01000004	170241	170855	+	615	993	868	1067	1428	1222	1149	2804	2263	11794	1455.87	0.892283	0.303169	2.94319	0.00324846	0.0542582
BV898_00106	scaffold0001	592836	593950	+	1115	1081	1454	2570	1814	869	177	5393	2246	15604	1502.27	0.872298	0.401674	2.17166	0.0298814	0.446238		RvY_18509	BDGG01000019	224960	225655	+	696	21	31	8	17	4	3	3	5	92	11.2152	-2.25364	0.765611	-2.94359	0.00324431	0.0542582
BV898_18916	scaffold0416	22636	23019	+	384	5	10	170	124	0	0	5	11	325	22.9254	-3.24825	1.49617	-2.17105	0.0299274	0.44628		RvY_17500	BDGG01000015	1042248	1044314	-	2067	1794	1624	1948	2616	644	745	1487	1332	12190	1468.75	-0.80606	0.273917	-2.94272	0.00325342	0.0542628
BV898_00149	scaffold0001	803210	808974	+	5765	49	75	393	430	15	11	88	37	1098	90.465	-1.62466	0.75078	-2.16396	0.0304675	0.452378		RvY_02561	BDGG01000001	7148893	7149231	-	339	2883	2586	4760	6052	5437	6268	6129	6032	40147	4974.6	0.707427	0.240511	2.94136	0.00326779	0.0544239
BV898_06540	scaffold0039	44208	47612	+	3405	50	82	187	176	43	4	41	25	608	53.8118	-1.11789	0.516551	-2.16414	0.0304539	0.452378		RvY_05468	BDGG01000002	6111367	6113657	+	2291	15098	13648	9548	12221	6548	7412	7483	10238	82196	10086.9	-0.565396	0.192328	-2.93975	0.00328482	0.0546259
BV898_09009	scaffold0069	138063	139877	-	1815	61	73	317	204	28	10	78	34	805	70.0077	-1.10058	0.508403	-2.16479	0.0304039	0.452378		RvY_13897	BDGG01000009	1429344	1431085	+	1742	531	423	270	325	86	83	211	210	2139	260.114	-1.31184	0.446308	-2.93932	0.00328935	0.0546259
BV898_08747	scaffold0065	257629	258943	+	1315	49	67	90	54	10	7	36	22	335	33.4685	-0.868828	0.402297	-2.15967	0.0307985	0.456638		RvY_13853	BDGG01000009;BDGG01000009	1325662;1325662	1327122;1327323	-;-	1662	484	388	344	410	669	715	496	536	4042	508.772	0.708632	0.24121	2.93782	0.00330524	0.0548111
BV898_12856	scaffold0134	210334	211702	+	1369	975	1273	2116	1475	705	186	2413	859	10002	1003.13	0.279874	0.129728	2.15739	0.030975	0.458599		RvY_17556	BDGG01000015	1251744	1254843	+	3100	683	643	503	660	418	305	389	328	3929	483.391	-0.651778	0.221925	-2.93693	0.00331479	0.0548909
BV898_06111	scaffold0035	216920	219467	-	2548	1156	1927	1721	867	921	310	3660	1034	11596	1250.11	0.788776	0.366541	2.15194	0.0314019	0.464255		RvY_15820	BDGG01000012	1238942	1239555	+	614	11750	10615	9442	12262	14680	17814	12314	12397	101274	12664.3	0.515652	0.175711	2.93466	0.00333908	0.0552141
BV898_13788	scaffold0158	71530	80065	-	8536	749	872	1420	1244	474	70	658	277	5764	554.197	-0.608733	0.283159	-2.14979	0.0315718	0.465437		RvY_08587	BDGG01000004	681398	684264	-	2867	1871	1705	1191	1575	2884	3932	2191	1891	17240	2180.35	0.917673	0.312958	2.93225	0.00336511	0.0555652
BV898_14130	scaffold0168	67443	67949	+	507	170	216	890	372	143	35	3663	826	6315	523.571	1.79006	0.832582	2.15001	0.0315541	0.465437		RvY_00823	BDGG01000001	2316653	2327012	+	10360	680	530	207	295	123	121	218	138	2312	283.435	-1.41796	0.484369	-2.92744	0.00341767	0.0563526
BV898_05118	scaffold0026	635935	638488	-	2554	542	734	645	429	538	123	1121	372	4504	509.147	0.714985	0.332832	2.14819	0.031699	0.466647		RvY_06179	BDGG01000002	8331669	8332295	-	627	2873	2562	1793	2433	1372	1748	1407	1449	15637	1922.07	-0.569637	0.194636	-2.92668	0.00342596	0.056409
BV898_04112	scaffold0020	222580	223011	-	432	591	686	2550	1542	286	60	998	385	7098	608.463	-0.837901	0.390324	-2.14668	0.0318187	0.467382		RvY_05343	BDGG01000002	5751071	5752267	+	1197	1310	1245	1776	2248	2375	1862	2187	2444	15447	1920.5	0.583265	0.19938	2.92539	0.00344021	0.0565631
BV898_19264	scaffold0474	11321	12483	+	1163	1460	1683	2337	2181	962	211	5048	2168	16050	1586.9	0.697557	0.324986	2.14642	0.0318392	0.467382		RvY_02309	BDGG01000001	6419015	6419302	-	288	216	193	259	338	317	283	506	386	2498	309.479	0.706286	0.241656	2.92269	0.00347018	0.0569435
BV898_13992	scaffold0163	131181	135066	-	3886	1062	1250	1820	1231	778	127	2849	1119	10236	1005.84	0.474001	0.22116	2.14325	0.0320928	0.470436		RvY_08223	BDGG01000003	4978094	4978909	-	816	1018	1017	1076	1262	1102	1270	1191	1197	9133	1132.92	0.252348	0.086362	2.92198	0.0034781	0.0569435
BV898_03728	scaffold0018	142708	144671	+	1964	1757	2241	2061	1547	1162	325	3559	1478	14130	1529.19	0.545124	0.254628	2.14086	0.032285	0.472585		RvY_14343	BDGG01000010	761195	762591	-	1397	493	440	814	1105	831	978	1799	1660	8120	999.397	1.02223	0.349813	2.92221	0.00347558	0.0569435
BV898_00657	scaffold0002	1163634	1166215	+	2582	101	144	27	22	13	2	2	0	311	30.4511	-2.85635	1.33503	-2.13954	0.0323921	0.473482		RvY_09676	BDGG01000004	4152347	4154348	-	2002	1130	1021	1196	1638	2031	2102	1391	1524	12033	1506.22	0.661249	0.226381	2.92095	0.00348961	0.0570512
BV898_16782	scaffold0262	74503	81946	-	7444	159	259	1113	463	224	80	2161	711	5170	486.336	1.30477	0.610307	2.1379	0.0325251	0.474756		RvY_15034	BDGG01000011;BDGG01000011	870240;870240	871075;871237	-;-	998	225	227	160	204	68	76	151	95	1206	147.08	-0.961462	0.329452	-2.91837	0.00351871	0.0574457
BV898_17232	scaffold0286	77506	79550	+	2045	140	186	490	401	81	8	247	85	1638	139.094	-0.855668	0.40235	-2.12668	0.033447	0.487526		RvY_17395	BDGG01000015	770713	772219	-	1507	1801	1739	1622	1898	4460	4689	2072	2109	20390	2603.26	1.07522	0.368799	2.91547	0.00355153	0.0578999
BV898_06903	scaffold0043	251318	262926	+	11609	761	900	1482	984	554	100	2060	853	7694	755.239	0.443968	0.208841	2.12587	0.0335141	0.487817		RvY_10400	BDGG01000005	1638976	1639276	+	301	160	173	149	162	246	293	177	272	1632	205.071	0.739973	0.254124	2.91186	0.00359289	0.0584918
BV898_12379	scaffold0124	192999	194175	+	1177	3396	3896	7031	5664	2705	517	9418	4352	36979	3677.72	0.463658	0.218179	2.12513	0.0335761	0.488033		RvY_16955	BDGG01000014	1030195	1031261	-	1067	186	152	184	209	97	80	70	136	1114	135.793	-0.802519	0.275678	-2.91107	0.00360193	0.0585567
BV898_03660	scaffold0017	609792	614745	+	4954	163	184	295	252	101	12	121	59	1187	113.291	-0.691949	0.325752	-2.12416	0.033657	0.488522		RvY_11263	BDGG01000006	707245	710896	-	3652	157	140	220	280	236	255	500	405	2193	270.828	0.938052	0.322307	2.91043	0.00360933	0.0585947
BV898_01657	scaffold0006	657633	662028	+	4396	1224	1289	2320	1527	716	182	6003	1839	15100	1418.63	0.900345	0.424028	2.12331	0.0337276	0.488861		RvY_00496	BDGG01000001	1423333	1425324	-	1992	1079	903	1160	1496	682	826	663	940	7749	944.179	-0.438333	0.150645	-2.90971	0.00361768	0.0586479
BV898_07379	scaffold0048	208439	209338	+	900	1062	1398	1606	1219	860	125	3023	1064	10357	1019.44	0.510038	0.240429	2.12136	0.0338912	0.490546		RvY_00292	BDGG01000001	893213	893680	+	468	1103	1101	1150	1554	1336	1827	1401	1382	10854	1346.24	0.416838	0.143419	2.90644	0.00365568	0.058909
BV898_07397	scaffold0048	292023	301418	-	9396	4	6	5	5	0	0	2	0	22	1.74686	-2.39138	1.12809	-2.11984	0.0340194	0.491501		RvY_00721	BDGG01000001	2043382	2043872	+	491	112	114	184	255	194	249	371	364	1843	227.1	0.961985	0.330872	2.90742	0.00364422	0.058909
BV898_19039	scaffold0435	29787	30121	-	335	3375	4281	8037	5409	2810	552	8685	3523	36672	3619.95	0.30978	0.14616	2.11945	0.0340522	0.491501		RvY_06937	BDGG01000003;BDGG01000003	1481090;1481090	1489256;1482388	-;-	8167	5362	4624	4580	5644	3428	4225	3726	4415	36004	4425.72	-0.230373	0.0792475	-2.90701	0.00364906	0.058909
BV898_00689	scaffold0002	1348710	1350408	+	1699	615	701	258	198	150	16	119	33	2090	207.209	-1.63346	0.771614	-2.11695	0.0342645	0.492504		RvY_09462	BDGG01000004	3417371	3421779	+	4409	703	577	439	556	176	214	381	372	3418	415.774	-0.897384	0.308788	-2.90615	0.00365902	0.058909
BV898_09058	scaffold0069	305762	306450	+	689	852	1039	1333	1138	470	134	3671	1385	10022	975.536	0.863934	0.408034	2.11731	0.0342336	0.492504		RvY_11351	BDGG01000006	958652	966224	-	7573	1405	1154	946	1225	791	754	764	721	7760	954.963	-0.509893	0.175454	-2.90614	0.00365923	0.058909
BV898_09075	scaffold0069	378768	382149	+	3382	121	126	241	193	68	8	48	15	820	75.9562	-1.21274	0.57263	-2.11785	0.0341878	0.492504		RvY_14437	BDGG01000010	1035640	1036552	+	913	8900	7935	6716	9051	11432	12929	9016	9453	75432	9442.22	0.535291	0.184239	2.90542	0.00366766	0.0589627
BV898_00304	scaffold0001	1600437	1607321	+	6885	209	169	62	26	27	0	48	8	549	51.2375	-2.20324	1.04115	-2.11617	0.0343305	0.492769		RvY_06207	BDGG01000002;BDGG01000002	8428720;8428839	8429552;8430811	-;-	2092	614	489	800	1015	246	202	398	504	4268	511.769	-0.983609	0.338972	-2.90174	0.00371098	0.0595764
BV898_03628	scaffold0017	439157	443159	+	4003	92	108	2	4	8	0	7	2	223	21.6691	-3.11229	1.47491	-2.11015	0.0348453	0.497592		RvY_13175	BDGG01000008	1355296	1357888	-	2593	319	316	315	394	323	520	440	408	3035	376.251	0.456053	0.157226	2.90063	0.00372418	0.0597055
BV898_06842	scaffold0042	446883	457811	-	10929	4894	6395	12018	7765	3918	908	15074	4843	55815	5452.52	0.371794	0.176177	2.11034	0.034829	0.497592		RvY_11362	BDGG01000006	997784	999499	-	1716	594	544	641	804	757	764	688	800	5592	693.928	0.36161	0.124753	2.89861	0.00374825	0.0600083
BV898_07195	scaffold0046	240701	246957	+	6257	380	477	1274	1148	250	30	450	270	4279	380.829	-0.838198	0.397164	-2.11046	0.0348192	0.497592		RvY_13992	BDGG01000009	1680071	1686657	-	6587	655	463	342	377	120	99	261	252	2569	312.8	-1.24148	0.429035	-2.89365	0.00380788	0.0608787
BV898_09667	scaffold0077	126016	126420	-	405	296	220	315	266	111	13	205	94	1520	145.895	-0.634442	0.300684	-2.10999	0.0348588	0.497592		RvY_17105	BDGG01000014	1460941	1472334	+	11394	3083	2685	1677	2064	1306	1284	1424	1327	14850	1830.47	-0.71777	0.248223	-2.89164	0.00383241	0.0611864
BV898_14058	scaffold0165	66606	70011	+	3406	474	672	3941	3673	271	71	1133	418	10653	860.131	-1.38701	0.657702	-2.10888	0.0349551	0.498278		RvY_00654	BDGG01000001	1864889	1865355	+	467	189	189	107	145	279	272	248	244	1673	211.19	0.851284	0.294646	2.88917	0.00386256	0.0613294
BV898_10635	scaffold0092	303311	304712	+	1402	11906	15099	20066	14603	9653	1944	20693	8941	102905	10739.3	0.264653	0.125744	2.10471	0.0353169	0.502744		RvY_15821	BDGG01000012	1240084	1242087	-	2004	794	805	918	1154	992	1382	1152	1021	8218	1019.72	0.445905	0.154297	2.88991	0.00385354	0.0613294
BV898_10542	scaffold0091	227371	229295	+	1925	524	707	995	690	291	90	2486	1066	6849	669.335	0.952144	0.453156	2.10114	0.0356285	0.506483		RvY_17417	BDGG01000015	838752	840453	+	1702	2369	2234	2110	2741	2007	2655	3243	3121	20480	2527.7	0.339236	0.117402	2.88953	0.00385821	0.0613294
BV898_05517	scaffold0030	170720	172541	+	1822	291	268	199	177	69	15	38	15	1072	107.912	-1.5331	0.730062	-2.09996	0.0357328	0.507268		RvY_18454	BDGG01000019	107538	108621	-	1084	755	706	1533	1896	1927	1773	2323	2359	13272	1647.24	0.934011	0.323225	2.88966	0.00385656	0.0613294
BV898_02913	scaffold0013	336945	344583	-	7639	2033	2260	3128	1566	1307	328	4103	1703	16428	1719.34	0.485296	0.231176	2.09925	0.0357947	0.507451		RvY_14128	BDGG01000010	143579	146383	-	2805	434	451	401	544	854	1150	487	656	4977	627.683	0.931128	0.322621	2.88614	0.00389997	0.0618386
BV898_06329	scaffold0037	51244	52566	+	1323	191	217	260	138	112	24	650	222	1814	177.801	0.816238	0.389187	2.09729	0.0359681	0.508516		RvY_12479	BDGG01000007;BDGG01000007;BDGG01000007	1800904;1800904;1801007	1801918;1801610;1801918	-;-;-	1015	550	556	737	1017	1100	966	846	1066	6838	851.288	0.636217	0.220511	2.88519	0.00391172	0.06194
BV898_12497	scaffold0127	178006	180920	-	2915	5161	6705	14756	10299	3100	667	8679	3061	52428	4859.87	-0.429079	0.204586	-2.0973	0.0359667	0.508516		RvY_14672	BDGG01000010	1726603	1731560	+	4958	1469	1353	1325	1620	1279	1545	1758	1624	11973	1480.8	0.228505	0.0792195	2.88445	0.00392097	0.0620017
BV898_08163	scaffold0057	105832	106473	-	642	2234	3020	6442	3925	1806	414	13255	5137	36233	3433.33	0.935535	0.446584	2.09487	0.0361827	0.510853		RvY_03027	BDGG01000001	8433240	8434121	+	882	1273	1106	1125	1610	1720	1928	1295	1619	11676	1454.11	0.510074	0.176886	2.88363	0.00393119	0.0620785
BV898_09323	scaffold0073	2897	4215	+	1319	543	781	1138	777	317	117	2217	858	6748	670.195	0.732888	0.350097	2.09338	0.0363149	0.51202		RvY_12154	BDGG01000007	844961	860133	+	15173	2538	2242	2996	3906	2959	3106	4173	4149	26069	3213.54	0.436264	0.151385	2.88181	0.00395392	0.0622676
BV898_04760	scaffold0024	224733	231847	+	7115	139	141	456	341	27	4	176	95	1379	113.376	-1.21324	0.580314	-2.09065	0.0365592	0.514064		RvY_16003	BDGG01000012	1690252	1691355	-	1104	913	783	1111	1247	1318	1203	1428	1187	9190	1144.09	0.484223	0.168023	2.88189	0.00395302	0.0622676
BV898_07386	scaffold0048	228513	231907	-	3395	983	1154	847	821	325	62	211	157	4560	459.852	-1.16887	0.558995	-2.09102	0.0365267	0.514064		RvY_17993	BDGG01000017	335397	343397	+	8001	617	505	309	480	218	224	324	246	2923	357.177	-0.797638	0.276828	-2.88135	0.00395978	0.0622751
BV898_13213	scaffold0142	210477	212801	-	2325	84	103	147	96	54	12	214	86	796	79.2302	0.466299	0.22316	2.08953	0.0366603	0.514787		RvY_05498	BDGG01000002	6238128	6242321	-	4194	431	401	902	1070	965	1210	1337	1401	7717	955.657	0.956123	0.331947	2.88035	0.00397233	0.0623876
BV898_16898	scaffold0268	71682	84030	-	12349	12	13	9	4	0	0	5	1	44	3.70265	-2.18025	1.04421	-2.08794	0.0368034	0.516096		RvY_18993	BDGG01000022	253089	256488	-	3400	444	343	325	395	971	936	476	477	4367	557.265	1.08466	0.376994	2.87714	0.00401297	0.0629405
BV898_17803	scaffold0317	9072	10628	-	1557	1817	1974	1966	1355	1515	266	3124	1324	13341	1452.42	0.572434	0.27431	2.08682	0.0369046	0.516814		RvY_17633	BDGG01000016	232633	233089	-	457	126	140	115	164	80	85	60	87	857	104.804	-0.668216	0.232336	-2.87608	0.0040265	0.0630674
BV898_14686	scaffold0184	4514	10095	+	5582	37	55	219	173	20	0	53	30	587	46.1381	-1.51749	0.72824	-2.08377	0.0371809	0.519979		RvY_02197	BDGG01000001	6156289	6158529	+	2241	990	927	548	735	370	324	502	500	4896	600.481	-0.809437	0.281502	-2.87542	0.00403491	0.0631136
BV898_10888	scaffold0096	280345	281214	-	870	255	397	414	316	143	49	1336	380	3290	315.224	0.90429	0.434609	2.0807	0.0374614	0.523196		RvY_04463	BDGG01000002	3059651	3060751	-	1101	1150	1011	1122	1434	1298	1519	1151	1604	10289	1275.25	0.376293	0.131051	2.87136	0.00408711	0.0638439
BV898_04431	scaffold0022	97728	99747	-	2020	83	115	0	0	0	0	0	0	198	18.8163	-7.02117	3.3787	-2.07807	0.0377031	0.525861		RvY_17677	BDGG01000016	406861	410085	-	3225	242	194	382	460	116	164	186	171	1915	230.22	-0.86403	0.3015	-2.86577	0.00415999	0.0648947
BV898_18307	scaffold0353	60309	60722	-	414	22	35	137	66	6	2	52	6	326	25.241	-1.40363	0.676468	-2.07493	0.0379927	0.529187		RvY_00608	BDGG01000001	1735041	1736535	-	1495	10667	9416	11455	15183	4283	5086	8944	8914	73948	8931.22	-0.661233	0.230827	-2.86463	0.00417502	0.0650415
BV898_09342	scaffold0073	125192	127716	-	2525	2007	2273	2329	1981	953	146	1493	588	11770	1161.39	-0.601038	0.289764	-2.07423	0.0380579	0.529243		RvY_14090	BDGG01000010	44325	44501	-	177	54	49	47	55	27	27	17	26	302	36.963	-0.946553	0.330755	-2.8618	0.00421243	0.0655362
BV898_13230	scaffold0143	97996	102615	+	4620	2089	2678	5834	4159	648	227	3635	1261	20531	1829.44	-0.647274	0.312122	-2.07379	0.0380989	0.529243		RvY_17448	BDGG01000015	921004	928590	+	7587	460	414	270	360	463	538	592	560	3657	456.794	0.631455	0.221281	2.85363	0.0043223	0.0671553
BV898_05849	scaffold0033	624	2360	+	1737	19	32	115	45	10	8	370	119	718	64.4487	1.73312	0.836112	2.07284	0.0381874	0.529618		RvY_13577	BDGG01000009	499939	500937	+	999	719	608	553	730	357	503	517	478	4465	546.664	-0.37034	0.13	-2.84877	0.0043889	0.0680986
BV898_16853	scaffold0266	55777	60531	+	4755	225	344	745	726	156	20	450	101	2767	239.071	-0.82137	0.396338	-2.0724	0.0382283	0.529618		RvY_14100	BDGG01000010	71651	72179	-	529	1	0	2	2	13	7	4	20	49	6.27402	3.2951	1.15685	2.84834	0.00439479	0.0680987
BV898_13656	scaffold0154	159671	170297	-	10627	1099	1305	1805	1059	742	157	2121	958	9246	949.031	0.351413	0.169694	2.07086	0.0383721	0.5309		RvY_05639	BDGG01000002	6718291	6719447	-	1157	374	364	477	683	500	620	762	645	4425	545.538	0.556124	0.195512	2.84445	0.00444888	0.0688446
BV898_13341	scaffold0146	95071	101183	-	6113	114	156	577	461	27	17	181	83	1616	137.352	-1.18201	0.570992	-2.0701	0.0384426	0.53108		RvY_05827	BDGG01000002	7279667	7280460	+	794	363	334	499	598	504	835	656	584	4373	542.362	0.662346	0.2329	2.84391	0.00445632	0.0688677
BV898_14407	scaffold0175	182729	184170	-	1442	43	36	104	73	44	5	148	79	532	52.2535	0.822717	0.39752	2.06962	0.0384878	0.53108		RvY_02944	BDGG01000001	8230052	8233548	+	3497	1203	1094	1554	1867	1725	1897	1613	1889	12842	1593.11	0.461636	0.162371	2.84309	0.00446791	0.0689548
BV898_05482	scaffold0030	20804	21715	-	912	1038	1344	1009	899	922	216	1927	757	8112	921.843	0.668808	0.323619	2.06665	0.0387668	0.533888		RvY_09206	BDGG01000004	2622094	2623144	-	1051	185	178	204	243	191	262	296	256	1815	224.544	0.435852	0.153472	2.83995	0.0045121	0.0694765
BV898_12412	scaffold0125	193235	196120	+	2886	12	36	101	55	22	6	238	103	573	53.7957	1.45136	0.702373	2.06636	0.0387944	0.533888		RvY_10069	BDGG01000005	712379	713298	+	920	4459	4145	4281	5171	4162	5382	5099	4675	37374	4627.71	0.225148	0.079282	2.83983	0.00451372	0.0694765
BV898_15061	scaffold0195	129812	131337	+	1526	111	104	206	118	59	4	98	33	733	66.2761	-0.710124	0.344003	-2.06429	0.03899	0.535866		RvY_00945	BDGG01000001	2617244	2618204	+	961	4119	3617	5123	6344	2673	2410	2662	4052	31000	3764.99	-0.566436	0.199523	-2.83895	0.00452627	0.0695772
BV898_07689	scaffold0051	379486	386566	-	7081	131	189	331	172	58	32	896	334	2143	205.804	1.18819	0.576547	2.06088	0.0393147	0.539599		RvY_01380	BDGG01000001	3991933	3994021	-	2089	1093	919	743	963	897	1204	1424	1282	8525	1057.47	0.483535	0.170594	2.83442	0.00459088	0.0704767
BV898_16455	scaffold0247	58665	59243	+	579	16	15	31	16	2	2	11	6	99	9.62355	-1.0652	0.517002	-2.06034	0.0393659	0.539599		RvY_04340	BDGG01000002	2730455	2732273	-	1819	825	729	721	886	1712	1454	803	1170	8300	1051.34	0.858149	0.30282	2.83385	0.00459904	0.0704803
BV898_16271	scaffold0240	9161	11526	-	2366	648	795	1505	1302	464	62	693	262	5731	537.841	-0.625473	0.303662	-2.05977	0.0394207	0.539636		RvY_12025	BDGG01000007	456741	458605	-	1865	725	587	286	360	1721	1820	666	783	6948	897.954	1.49103	0.526205	2.83356	0.00460329	0.0704803
BV898_14678	scaffold0183	135414	139918	-	4505	3737	4726	8026	5399	2535	583	16817	6116	47939	4578.31	0.769462	0.373863	2.05814	0.0395767	0.541056		RvY_13008	BDGG01000008	897067	897393	+	327	259	307	76	94	37	45	60	70	948	117.214	-1.73601	0.613077	-2.83163	0.00463114	0.070813
BV898_03308	scaffold0015	630704	632943	+	2240	1243	2048	3797	2501	1130	285	6165	2257	19426	1876.47	0.669118	0.325341	2.05667	0.0397183	0.541561		RvY_04441	BDGG01000002	3005334	3006955	-	1622	467	526	899	1057	914	1208	1237	1179	7487	927.885	0.762877	0.269711	2.8285	0.0046767	0.0713222
BV898_05512	scaffold0030	145598	149359	-	3762	977	883	1901	1811	587	51	800	418	7428	685.366	-0.755006	0.367072	-2.05683	0.0397024	0.541561		RvY_16911	BDGG01000014	902379	902824	-	446	10	21	11	14	2	2	4	4	68	8.26207	-2.12653	0.751824	-2.82849	0.00467676	0.0713222
BV898_16558	scaffold0251	8885	11479	-	2595	414	593	789	415	348	52	2046	516	5173	480.284	0.830144	0.403892	2.05536	0.0398443	0.542564		RvY_12504	BDGG01000007	1859002	1861083	-	2082	1130	1114	976	1312	1042	1258	1206	1335	9373	1159.19	0.221798	0.0784558	2.82704	0.004698	0.0714578
BV898_12580	scaffold0129	45267	46033	+	767	295	441	1461	1023	293	67	4997	1895	10472	939.84	1.59454	0.776915	2.05239	0.0401314	0.545756		RvY_15001	BDGG01000011	770138	771065	+	928	38977	33139	26509	35402	41280	45886	39915	37848	298956	37314	0.432267	0.152901	2.8271	0.00469714	0.0714578
BV898_04922	scaffold0025	441404	442907	+	1504	5742	7655	16165	11647	3131	784	9230	3875	58229	5451.71	-0.41984	0.20521	-2.0459	0.040766	0.553658		RvY_07010	BDGG01000003;BDGG01000003	1680119;1680226	1681504;1681979	-;-	1861	155	125	32	62	34	21	17	13	459	56.4553	-1.99452	0.706448	-2.82331	0.00475308	0.0722006
BV898_02814	scaffold0012	504016	506285	-	2270	354	507	1081	703	87	26	693	201	3652	308.699	-0.846706	0.414263	-2.04388	0.0409651	0.555633		RvY_05595	BDGG01000002	6603711	6606068	-	2358	766	811	633	883	1323	1399	760	1198	7773	977.315	0.740701	0.262411	2.82267	0.00476255	0.0722498
BV898_01927	scaffold0007	853542	856463	+	2922	601	730	2687	2143	336	70	927	464	7958	692.11	-0.890056	0.435675	-2.04294	0.0410587	0.556173		RvY_17596	BDGG01000016	73289	75119	+	1831	91	57	65	85	15	8	25	44	390	46.6495	-1.58951	0.563766	-2.81944	0.00481072	0.0728849
BV898_16191	scaffold0236	118154	123153	-	5000	561	669	1169	913	259	61	377	68	4077	383.208	-1.03519	0.507277	-2.04068	0.0412822	0.558469		RvY_08826	BDGG01000004	1481982	1483560	-	1579	1848	1644	3899	4864	4122	4466	6159	7083	34085	4206.23	0.980197	0.348613	2.81171	0.00492791	0.0745628
BV898_08952	scaffold0068	199356	202161	+	2806	45	88	116	102	0	3	61	8	423	34.5053	-1.87407	0.918934	-2.0394	0.0414102	0.55947		RvY_10198	BDGG01000005;BDGG01000005	1055651;1055949	1056485;1056615	-;-	965	169	152	157	233	39	36	128	61	975	116.719	-1.30867	0.465595	-2.81075	0.00494267	0.0746885
BV898_01307	scaffold0005	76506	77309	+	804	353	509	1369	704	265	71	3605	1430	8306	762.587	1.34072	0.657639	2.03868	0.0414817	0.559644		RvY_02417	BDGG01000001	6728958	6730217	+	1260	7044	6463	11063	14140	11479	12620	14199	14538	91546	11306.7	0.597644	0.212793	2.80857	0.00497622	0.0750974
BV898_10424	scaffold0089	211980	213338	-	1359	30	52	1	0	0	0	0	0	83	7.76743	-5.7485	2.8204	-2.03819	0.0415312	0.559644		RvY_01404	BDGG01000001	4050180	4054633	-	4454	58	70	129	163	172	305	165	206	1268	158.18	1.16804	0.416291	2.80582	0.00501893	0.0756434
BV898_07165	scaffold0046	67816	70681	-	2866	1427	1908	6347	4461	705	106	2451	1216	18621	1577.01	-0.920167	0.451787	-2.03673	0.0416772	0.560881		RvY_09903	BDGG01000005	220302	220676	-	375	303	300	260	325	560	669	352	377	3146	397.636	0.866327	0.308966	2.80395	0.00504803	0.0759831
BV898_11000	scaffold0098	283639	284937	-	1299	5	8	29	33	0	0	7	4	86	6.51857	-2.06595	1.01513	-2.03515	0.0418358	0.562285		RvY_05708	BDGG01000002	6941700	6943152	-	1453	2017	1854	1969	2319	2288	2730	2331	2130	17638	2194.99	0.35091	0.125184	2.80315	0.00506057	0.0759877
BV898_05746	scaffold0032	153159	155542	-	2384	228	225	655	663	130	25	326	75	2327	206.965	-0.858311	0.421975	-2.03403	0.0419482	0.562508		RvY_07181	BDGG01000003	2186435	2187547	-	1113	1209	1017	1024	1384	689	983	678	791	7775	951.295	-0.425408	0.151764	-2.8031	0.00506147	0.0759877
BV898_14815	scaffold0187	112614	114147	+	1534	116	153	108	73	64	19	347	146	1026	107.814	0.916711	0.450715	2.03391	0.0419611	0.562508		RvY_04358	BDGG01000002	2788156	2789009	-	854	111	86	184	250	244	302	306	244	1727	214.478	0.960959	0.343167	2.80027	0.00510603	0.0765574
BV898_00659	scaffold0002	1176378	1182653	-	6276	1313	1665	3648	3120	1494	333	4568	1544	17685	1780.22	0.497087	0.244513	2.03297	0.0420557	0.563045		RvY_00411	BDGG01000001	1194814	1195611	-	798	304	260	138	175	62	58	138	87	1222	149.406	-1.25442	0.448434	-2.79734	0.00515251	0.0771543
BV898_08584	scaffold0062	228774	234511	+	5738	429	503	781	537	252	36	539	150	3227	304.329	-0.45339	0.223578	-2.02789	0.0425717	0.569218		RvY_04193	BDGG01000002	2304057	2304437	-	381	1235	1116	930	1130	1699	2129	1342	1296	10877	1368.35	0.687121	0.245825	2.79516	0.00518736	0.0775758
BV898_04375	scaffold0021	638200	639946	+	1747	0	0	0	1	0	1	5	2	9	1.50899	3.55512	1.75574	2.02486	0.0428818	0.572624		RvY_07569	BDGG01000003	3214469	3216186	+	1718	2874	2400	1633	2135	1200	1527	1330	1482	14581	1791.95	-0.592211	0.212089	-2.79228	0.00523381	0.0781695
BV898_01206	scaffold0004	563138	573315	-	10178	0	1	1	2	1	1	7	2	15	2.02161	2.21892	1.09693	2.02284	0.0430897	0.574659		RvY_02817	BDGG01000001	7850099	7850385	-	287	2363	2085	1700	2253	1963	2597	2903	2615	18479	2290.05	0.379889	0.136224	2.7887	0.00529202	0.078937
BV898_07908	scaffold0054	97886	101235	-	3350	27	29	0	3	0	0	2	1	62	5.89891	-3.72103	1.84178	-2.02034	0.0433477	0.577356		RvY_15724	BDGG01000012	975175	977389	-	2215	260	257	257	305	729	521	214	945	3488	441.407	1.29643	0.465254	2.7865	0.00532808	0.0793727
BV898_09556	scaffold0076	40551	44767	-	4217	35	65	81	53	19	5	25	18	301	29.7862	-0.809378	0.400807	-2.01937	0.0434486	0.577774		RvY_04567	BDGG01000002	3359312	3362164	+	2853	1136	997	1032	1364	1252	1266	1123	1502	9672	1198.47	0.320061	0.114903	2.78548	0.00534479	0.0795192
BV898_12578	scaffold0129	26240	29015	-	2776	18	25	88	45	26	3	212	62	479	42.1776	1.26331	0.626054	2.01789	0.0436024	0.577774		RvY_02050	BDGG01000001	5736860	5737901	-	1042	1309	1226	848	1238	570	560	813	886	7450	910.252	-0.594362	0.213509	-2.78379	0.00537286	0.0798342
BV898_15094	scaffold0196	107805	108680	-	876	2595	3264	3996	2446	1709	403	5819	1960	22192	2258.56	0.379217	0.187838	2.01885	0.0435027	0.577774		RvY_03817	BDGG01000002	1225517	1225750	+	234	54	54	6	5	1	4	0	0	124	15.448	-4.49535	1.6161	-2.7816	0.00540924	0.0802718
BV898_19139	scaffold0451	5949	7815	-	1867	284	295	695	593	212	49	1500	758	4386	427.852	1.01315	0.502064	2.01797	0.0435939	0.577774		RvY_06067	BDGG01000002	7873050	7875585	+	2536	0	0	1	1	9	8	3	8	30	3.90459	3.97346	1.42958	2.77946	0.00544486	0.0806969
BV898_00683	scaffold0002	1298373	1298634	-	262	14	5	15	16	4	0	1	2	57	5.07467	-1.83141	0.90861	-2.01562	0.0438396	0.577957		RvY_01968	BDGG01000001	5548854	5550277	-	1424	1329	1160	495	631	354	438	402	376	5185	639.42	-1.10343	0.397107	-2.77867	0.00545823	0.0807916
BV898_10927	scaffold0097	165119	167135	-	2017	337	401	871	669	420	39	1658	805	5200	502.594	0.936186	0.464273	2.01645	0.0437526	0.577957		RvY_15424	BDGG01000012	214234	215027	-	794	4187	3823	3990	4793	5830	6346	4663	4540	38172	4776.55	0.492405	0.17731	2.77709	0.00548481	0.0810814
BV898_11912	scaffold0114	215336	221085	-	5750	565	572	266	176	77	26	253	54	1989	196.853	-1.27662	0.633276	-2.0159	0.0438105	0.577957		RvY_02543	BDGG01000001	7069679	7075144	+	5466	529	450	542	717	129	155	383	342	3247	389.597	-1.04108	0.376709	-2.76361	0.00571655	0.0843993
BV898_16533	scaffold0250	46547	49229	+	2683	715	755	821	755	341	53	475	195	4110	407.566	-0.639509	0.317162	-2.01635	0.0437636	0.577957		RvY_06861	BDGG01000003	1247367	1248472	+	1106	81	61	44	46	16	32	10	10	300	36.7248	-1.64914	0.596862	-2.76302	0.00572699	0.0844457
BV898_14938	scaffold0192	74427	75664	-	1238	6062	6926	11359	8860	3884	923	18376	6778	63168	6179.48	0.468717	0.232624	2.01491	0.0439142	0.578203		RvY_10743	BDGG01000005	2609042	2609377	+	336	1280	1209	1060	1320	1564	1835	1392	1372	11032	1379.16	0.474421	0.171795	2.76155	0.00575269	0.0847168
BV898_05841	scaffold0032	557911	562100	+	4190	117	221	230	165	74	14	106	41	968	94.4985	-0.70586	0.35062	-2.01317	0.0440964	0.579864		RvY_02478	BDGG01000001	6883737	6885113	-	1377	398	302	501	693	132	251	293	284	2854	341.527	-0.847765	0.307587	-2.75618	0.00584805	0.0860116
BV898_08626	scaffold0063	103264	104304	+	1041	385	620	1477	938	451	57	4355	1520	9803	879.774	1.30746	0.649785	2.01215	0.0442046	0.580549		RvY_18460	BDGG01000019	124626	126461	-	1836	865	736	949	1253	848	1156	1261	1244	8312	1023.08	0.378506	0.13743	2.75417	0.00588405	0.0864313
BV898_09190	scaffold0071	112312	113307	-	996	1592	2131	2697	2708	955	193	1801	811	12888	1274.73	-0.387129	0.192455	-2.01153	0.0442694	0.580664		RvY_13634	BDGG01000009	630277	631624	+	1348	1100	896	1235	1726	1530	1818	1408	1525	11238	1392.21	0.497695	0.180739	2.75367	0.00589318	0.0864557
BV898_14161	scaffold0169	35678	43911	+	8234	351	430	3302	1771	105	19	785	365	7128	542.552	-1.54229	0.766987	-2.01084	0.044342	0.58088		RvY_10654	BDGG01000005	2306565	2311869	-	5305	84	61	80	85	42	48	29	39	468	57.2419	-0.835301	0.303571	-2.75158	0.00593078	0.0868972
BV898_05956	scaffold0034	46094	52918	-	6825	509	489	856	981	241	15	672	158	3921	340.639	-0.882929	0.439221	-2.01022	0.0444084	0.581015		RvY_01331	BDGG01000001	3873717	3876712	+	2996	1617	1419	1821	2424	664	801	1082	1565	11393	1373.33	-0.704887	0.256236	-2.75093	0.00594259	0.0869556
BV898_00117	scaffold0001	640449	642005	-	1557	67	71	126	110	52	12	324	61	823	76.9915	0.751629	0.374106	2.00913	0.0445229	0.581044		RvY_03285	BDGG01000001;BDGG01000001	9080221;9080221	9083841;9085191	+;+	4971	20	20	26	24	41	36	35	44	246	30.959	0.922206	0.335282	2.75054	0.00594979	0.0869556
BV898_16171	scaffold0236	16651	17117	-	467	158	198	523	506	145	32	1667	692	3921	364.149	1.33638	0.66506	2.00942	0.0444928	0.581044		RvY_01609	BDGG01000001	4608003	4612203	+	4201	1263	1243	1376	1931	527	782	1046	1151	9319	1125.71	-0.610543	0.222063	-2.74941	0.00597024	0.0870347
BV898_06092	scaffold0035	133669	138120	-	4452	255	300	238	164	30	10	177	100	1274	119.358	-0.990092	0.493848	-2.00485	0.0449787	0.586253		RvY_14071	BDGG01000009	1880014	1881602	-	1589	925	908	671	971	478	587	680	663	5883	720.405	-0.409791	0.14903	-2.74973	0.00596439	0.0870347
BV898_02072	scaffold0008	532619	538678	-	6060	198	257	648	418	135	37	1754	728	4175	387.428	1.27624	0.636867	2.00394	0.0450769	0.586793		RvY_04717	BDGG01000002	3861638	3862743	-	1106	1006	811	591	860	1332	1342	1074	985	8001	1005.78	0.677597	0.246903	2.74439	0.00606244	0.0882676
BV898_01022	scaffold0003	1200173	1203084	-	2912	169	251	701	554	105	10	381	86	2257	185.978	-0.949992	0.474403	-2.0025	0.045231	0.587535		RvY_07220	BDGG01000003	2294123	2294807	-	685	2042	1801	1503	1989	1197	1196	1455	1464	12647	1553.6	-0.341827	0.124642	-2.74248	0.00609772	0.0886698
BV898_05411	scaffold0029	255121	259520	-	4400	1350	1533	2600	1568	799	191	5733	1916	15690	1489.49	0.776756	0.387923	2.00235	0.0452474	0.587535		RvY_13573	BDGG01000009	486998	487462	+	465	1181	1024	1945	2691	2079	2112	3811	3372	18215	2242.85	0.880114	0.321158	2.74044	0.00613567	0.0891096
BV898_02733	scaffold0012	93343	94719	-	1377	544	576	1793	1281	476	88	5273	1782	11813	1064.32	1.27543	0.637387	2.00103	0.0453889	0.588633		RvY_12955	BDGG01000008	768695	769243	+	549	310	344	225	290	147	173	206	181	1876	230.532	-0.614559	0.22435	-2.73929	0.00615725	0.0893109
BV898_18243	scaffold0348	42633	44049	-	1417	86	98	57	39	79	15	184	64	622	70.7011	0.964268	0.482331	1.99918	0.0455885	0.590482		RvY_11674	BDGG01000006	1966631	1966973	-	343	7449	6413	5519	7714	7045	9458	7941	7296	58835	7303.52	0.360987	0.131839	2.73809	0.00617965	0.0895238
BV898_02660	scaffold0011	647743	651930	-	4188	80	121	613	427	55	6	191	68	1561	124.207	-1.24045	0.621581	-1.99564	0.045973	0.593942		RvY_05142	BDGG01000002	5155271	5161707	-	6437	598	458	159	215	114	86	141	150	1921	236.254	-1.45129	0.530943	-2.73341	0.00626821	0.09058
BV898_03895	scaffold0019	137806	140341	+	2536	4207	4773	8266	8365	2575	421	6096	2369	37072	3507.07	-0.389566	0.195269	-1.99502	0.0460407	0.593942		RvY_09129	BDGG01000004	2402570	2403004	+	435	1780	1612	1708	2145	2592	3058	1986	2020	16901	2114.98	0.56199	0.205595	2.73348	0.00626686	0.09058
BV898_04739	scaffold0024	135642	137254	-	1613	232	268	184	134	67	3	154	54	1096	100.571	-1.06859	0.53548	-1.99557	0.0459802	0.593942		RvY_07380	BDGG01000003	2699231	2699752	-	522	1250	1151	2665	3525	3024	2746	4970	5271	24602	3033.79	1.04817	0.383838	2.73075	0.00631895	0.0911993
BV898_05665	scaffold0031	407383	408748	-	1366	24	26	54	27	10	7	201	28	377	34.1127	1.27973	0.641595	1.99461	0.0460851	0.593942		RvY_06396	BDGG01000002	8896515	8898570	-	2056	944	882	660	929	427	446	541	730	5559	678.966	-0.558218	0.204574	-2.72868	0.00635883	0.0913731
BV898_04264	scaffold0021	148605	151719	+	3115	4258	5374	4194	3167	2916	870	8179	3395	32353	3636.47	0.65986	0.331196	1.99236	0.0463317	0.594897		RvY_11301	BDGG01000006	802349	808177	+	5829	1296	1075	447	577	287	350	453	340	4825	593.775	-1.15517	0.423341	-2.72869	0.00635857	0.0913731
BV898_11838	scaffold0113	150009	150372	+	364	261	325	630	426	114	53	2008	682	4499	417.472	1.21977	0.612109	1.99273	0.0462905	0.594897		RvY_12251	BDGG01000007	1162285	1163805	+	1521	283	246	214	258	116	198	122	139	1576	193.076	-0.679328	0.248976	-2.72849	0.00636257	0.0913731
BV898_16379	scaffold0244	8749	16438	-	7690	768	787	789	561	276	48	314	74	3617	355.455	-1.05578	0.52975	-1.99298	0.0462634	0.594897		RvY_17702	BDGG01000016	478092	484796	-	6705	586	519	675	829	227	332	420	530	4118	497.717	-0.67559	0.24753	-2.72932	0.00634645	0.0913731
BV898_14269	scaffold0172	24735	26741	-	2007	1402	1624	2727	2169	1271	192	3450	2488	15323	1585.87	0.654986	0.328899	1.99145	0.0464312	0.595435		RvY_04315	BDGG01000002	2658778	2661361	-	2584	384	303	340	415	338	391	433	496	3100	382.964	0.326057	0.119601	2.72619	0.00640697	0.0916695
BV898_13137	scaffold0140	214639	223854	-	9216	353	389	266	225	94	25	94	41	1487	152.453	-1.15401	0.579879	-1.99008	0.0465821	0.596481		RvY_08656	BDGG01000004	910174	912173	+	2000	12675	11802	7175	9583	6203	6693	5060	6301	65492	8075.85	-0.643714	0.236069	-2.7268	0.00639509	0.0916695
BV898_17371	scaffold0293	50322	50666	-	345	2208	2441	3040	2250	1533	273	4278	1538	17561	1779.21	0.303062	0.152318	1.98966	0.046628	0.596481		RvY_15345	BDGG01000012	23947	24415	-	469	515	518	307	451	987	1237	583	568	5166	656.964	1.05787	0.387997	2.7265	0.00640102	0.0916695
BV898_10684	scaffold0093	249819	253679	-	3861	0	1	1	1	0	0	7	9	19	2.05732	3.15418	1.5864	1.98827	0.0467819	0.597711		RvY_14428	BDGG01000010	1013966	1016811	-	2846	420	364	350	442	176	166	228	341	2487	302.568	-0.678077	0.248808	-2.7253	0.00642436	0.091805
BV898_05367	scaffold0029	3433	3732	-	300	175	251	389	253	127	43	533	160	1931	196.573	0.43585	0.219275	1.98768	0.0468468	0.597802		RvY_18802	BDGG01000021	131861	133730	-	1870	281	252	256	303	171	203	142	195	1803	221.359	-0.488954	0.179442	-2.72486	0.00643283	0.0918125
BV898_17543	scaffold0303	59722	60347	-	626	281	324	447	466	388	63	620	193	2782	304.43	0.611405	0.307712	1.98694	0.0469291	0.598115		RvY_17760	BDGG01000016	696315	697582	-	1268	720	614	940	1212	1025	1086	1218	1116	7931	980.928	0.499495	0.183427	2.72313	0.0064667	0.0921823
BV898_07967	scaffold0054	363652	364233	-	582	1052	1524	2130	1533	708	210	3016	990	11163	1115.87	0.366429	0.18462	1.98478	0.0471691	0.600077		RvY_12828	BDGG01000008	403608	403989	-	382	1180	1062	1827	2288	1860	2086	2297	2536	15136	1869.16	0.610756	0.224416	2.72153	0.00649802	0.0925148
BV898_18635	scaffold0382	39614	44225	+	4612	657	818	3340	1922	650	110	11189	3812	22498	1964.07	1.6115	0.812041	1.98451	0.047199	0.600077		RvY_09071	BDGG01000004	2204386	2209129	+	4744	322	356	344	412	460	700	450	421	3465	433.302	0.634281	0.233189	2.72003	0.00652756	0.0928212
BV898_02009	scaffold0008	270338	270851	-	514	105	109	116	89	36	9	49	10	523	52.1874	-1.04186	0.526136	-1.9802	0.0476806	0.60221		RvY_05619	BDGG01000002	6667360	6668859	+	1500	4333	3738	1827	2345	1482	1822	1129	1173	17849	2204.29	-1.00897	0.371207	-2.71807	0.00656631	0.0932578
BV898_03291	scaffold0015	563108	566916	+	3809	312	341	138	104	59	15	70	35	1074	110.713	-1.34489	0.678781	-1.98133	0.0475545	0.60221		RvY_00863	BDGG01000001	2408760	2410209	+	1450	13742	13095	14191	19173	13048	15473	16781	16236	121739	14992.4	0.166245	0.0611894	2.71688	0.00659	0.0934795
BV898_05584	scaffold0030	570226	589442	-	19217	30	29	1229	977	12	0	210	40	2527	174.009	-2.829	1.42704	-1.98242	0.047432	0.60221		RvY_16186	BDGG01000013;BDGG01000013	534865;535233	535812;535984	-;-	1120	78	85	76	114	109	165	125	108	860	107.025	0.661755	0.243788	2.71447	0.00663811	0.0940467
BV898_16303	scaffold0241	57303	58741	+	1439	233	276	489	383	207	21	1649	518	3776	340.602	1.1391	0.575337	1.97989	0.047716	0.60221		RvY_12765	BDGG01000008	236785	237828	+	1044	2836	2533	2191	2959	4084	4604	3050	2859	25116	3153.63	0.620258	0.228707	2.71202	0.00668742	0.0946294
BV898_16755	scaffold0261	103352	104545	-	1194	282	301	964	706	277	49	2413	909	5901	543.055	1.17652	0.593871	1.9811	0.0475804	0.60221		RvY_09167	BDGG01000004	2498831	2501067	+	2237	391	490	448	641	946	1185	545	635	5281	665.913	0.907987	0.335474	2.70658	0.00679805	0.0959814
BV898_18014	scaffold0331	66986	68317	+	1332	249	368	192	131	299	77	454	183	1953	248.887	1.07506	0.542932	1.98011	0.0476916	0.60221		RvY_17726	BDGG01000016	578695	579726	+	1032	10	10	17	26	19	45	34	72	233	28.6524	1.56013	0.576438	2.70651	0.00679954	0.0959814
BV898_00155	scaffold0001	833836	834123	+	288	624	1035	4210	2387	791	194	11997	4015	25253	2239.35	1.49508	0.756089	1.97738	0.0479983	0.6043		RvY_08089	BDGG01000003;BDGG01000003	4594872;4594872	4598173;4599351	+;+	4480	771	769	1042	1291	339	321	629	717	5879	708.542	-0.830534	0.307045	-2.70492	0.00683203	0.0963225
BV898_17939	scaffold0326	57954	64004	+	6051	23	16	15	22	7	0	10	3	96	8.65911	-1.24515	0.629561	-1.97781	0.0479507	0.6043		RvY_00320	BDGG01000001;BDGG01000001	944694;944694	951937;953319	+;+	8626	1579	1361	1507	1975	2087	2559	1757	1767	14592	1818.75	0.495587	0.183273	2.70409	0.00684912	0.0964459
BV898_15512	scaffold0211	88299	97684	+	9386	1614	2080	4878	3475	1219	395	8594	3482	25737	2501.49	0.81856	0.414103	1.97671	0.0480747	0.604526		RvY_05313	BDGG01000002	5656732	5657382	-	651	2333	2134	2411	3165	4411	4909	2759	2802	24924	3133.84	0.729276	0.269737	2.70366	0.00685809	0.0964549
BV898_01505	scaffold0006	84659	88509	-	3851	549	513	1187	686	233	84	3591	1188	8031	738.249	1.19052	0.603236	1.97356	0.048432	0.606807		RvY_07343	BDGG01000003	2618366	2621154	+	2789	600	553	375	496	90	104	229	361	2808	339.319	-1.29343	0.478542	-2.70287	0.00687444	0.0965675
BV898_11657	scaffold0109	240814	242513	+	1700	3930	4472	7682	6138	2176	495	4434	2182	31509	3108.19	-0.330316	0.167358	-1.9737	0.0484153	0.606807		RvY_08550	BDGG01000004	596385	597658	+	1274	1818	1611	1262	1592	862	1207	1030	1171	10553	1296.24	-0.442397	0.16374	-2.70182	0.00689611	0.0967545
BV898_17287	scaffold0289	8346	11558	-	3213	38	73	1	0	0	1	0	0	113	11.2569	-5.27284	2.67141	-1.97381	0.0484037	0.606807		RvY_07481	BDGG01000003	2944731	2945264	-	534	514	539	699	830	710	727	837	867	5723	708.61	0.417534	0.154587	2.70096	0.00691392	0.096887
BV898_10234	scaffold0086	242918	245861	+	2944	51	31	42	37	7	4	31	9	212	21.1496	-0.954699	0.483879	-1.97301	0.0484943	0.606853		RvY_05060	BDGG01000002	4935684	4937266	-	1583	122	97	38	45	22	15	27	30	396	48.6888	-1.59444	0.590433	-2.70045	0.00692454	0.0969184
BV898_04775	scaffold0024	306775	312888	+	6114	12	1	3	3	0	0	0	0	19	1.76746	-3.61128	1.83092	-1.97239	0.048565	0.607004		RvY_19510	BDGG01000117	63	822	+	760	6091	5533	6175	7868	6122	7690	7224	6495	53198	6578.29	0.237463	0.0879762	2.69917	0.00695127	0.0971751
BV898_18085	scaffold0337	35015	39178	+	4164	63	63	115	75	0	2	61	11	390	31.7606	-1.7575	0.892827	-1.96847	0.0490145	0.611883		RvY_04607	BDGG01000002	3491014	3492571	+	1558	116	116	60	80	8	4	34	38	456	55.0945	-2.08738	0.773578	-2.69835	0.00696843	0.0972974
BV898_06145	scaffold0035	373964	374935	+	972	237	331	2189	1247	282	110	6515	2594	13505	1219.35	1.75936	0.894437	1.967	0.0491829	0.613245		RvY_01125	BDGG01000001	3230264	3231241	-	978	2948	2548	3808	4932	3729	4011	4958	5032	31966	3940.03	0.458058	0.169915	2.69581	0.00702168	0.097805
BV898_10735	scaffold0094	236412	238031	+	1620	329	420	388	356	288	38	684	303	2806	289.983	0.492268	0.25044	1.96561	0.0493433	0.613385		RvY_14657	BDGG01000010	1695424	1695723	+	300	1561	1444	1427	1961	1453	1646	2154	1842	13488	1664.17	0.279673	0.103741	2.69588	0.00702033	0.097805
BV898_11612	scaffold0109	51175	52261	-	1087	396	462	1148	796	300	46	3857	1391	8396	752.082	1.3641	0.693753	1.96627	0.0492679	0.613385		RvY_12295	BDGG01000007	1290336	1291513	-	1178	6256	5302	6626	8735	6406	7094	7408	7799	55626	6855.62	0.232873	0.086432	2.69429	0.00705387	0.0981353
BV898_14141	scaffold0168	102661	102991	+	331	720	1083	1102	652	839	203	1377	515	6491	755.837	0.714459	0.363525	1.96537	0.0493719	0.613385		RvY_08820	BDGG01000004	1470719	1471761	-	1043	4007	3468	4034	5122	4013	4350	4158	4770	33922	4189.13	0.192865	0.0716338	2.69237	0.00709471	0.0985849
BV898_15644	scaffold0216	6873	11360	-	4488	1961	2153	3715	2768	1578	301	3429	1967	17872	1852.6	0.313787	0.159723	1.96457	0.0494643	0.613797		RvY_00183	BDGG01000001	464468	466105	-	1638	287	241	330	494	117	164	251	201	2085	250.255	-0.746303	0.277345	-2.69088	0.00712636	0.0988917
BV898_01855	scaffold0007	450853	458502	+	7650	284	279	368	373	183	31	791	354	2663	264.319	0.631278	0.321555	1.96321	0.0496222	0.615018		RvY_05637	BDGG01000002	6716347	6718058	+	1712	752	644	847	1002	935	1324	900	989	7393	918.604	0.493547	0.183448	2.6904	0.00713669	0.0988917
BV898_03240	scaffold0015	379779	381059	-	1281	300	401	364	321	178	57	703	270	2594	274.188	0.509833	0.259833	1.96215	0.0497447	0.615798		RvY_08633	BDGG01000004	833368	834040	-	673	1035	961	942	1252	1141	1204	1339	1057	8931	1108.32	0.316071	0.117493	2.69013	0.00714242	0.0988917
BV898_01359	scaffold0005	334645	336234	-	1590	362	483	907	464	347	45	1317	619	4544	441.417	0.697506	0.355672	1.9611	0.0498679	0.616587		RvY_11383	BDGG01000006	1076106	1078931	+	2826	399	419	372	533	666	710	486	507	4092	512.588	0.611136	0.227218	2.68964	0.00715281	0.0989173
BV898_01835	scaffold0007	346636	350444	-	3809	28	38	0	1	0	0	0	0	67	6.35543	-5.45891	2.78554	-1.95974	0.0500267	0.617812		RvY_02824	BDGG01000001	7861812	7862604	+	793	2013	1827	1286	1703	1907	2194	2256	2286	15472	1927.62	0.457244	0.17021	2.68635	0.00722375	0.0995483
BV898_08412	scaffold0060	179047	182433	-	3387	2678	3633	2531	1536	2440	418	5834	2311	21381	2334.01	0.759752	0.388205	1.95709	0.0503371	0.618915		RvY_04928	BDGG01000002	4506726	4508235	-	1510	83	85	142	153	49	68	53	67	700	84.8377	-0.831867	0.309622	-2.68671	0.00721588	0.0995483
BV898_12934	scaffold0136	106842	108641	+	1800	443	504	947	541	210	83	2121	744	5593	536.872	0.896097	0.45763	1.95813	0.050215	0.618915		RvY_11483	BDGG01000006	1361664	1362830	+	1167	2075	1859	1762	2267	1886	2291	1990	2340	16470	2038.55	0.223438	0.0831884	2.68593	0.00723284	0.0995483
BV898_14932	scaffold0192	50859	52386	-	1528	112	146	481	389	34	20	200	31	1413	121.761	-1.12504	0.574883	-1.95698	0.0503499	0.618915		RvY_12837	BDGG01000008	430249	431047	-	799	229	203	243	353	264	446	403	302	2443	301.978	0.602597	0.224341	2.68608	0.00722968	0.0995483
BV898_17598	scaffold0306	18760	24892	-	6133	150	185	872	891	25	14	271	148	2556	206.957	-1.4493	0.740597	-1.95693	0.0503552	0.618915		RvY_10766	BDGG01000005	2674379	2675017	+	639	542	434	680	933	635	811	1186	1160	6381	784.104	0.685137	0.255546	2.68107	0.00733862	0.100884
BV898_05859	scaffold0033	68803	73001	+	4199	524	654	1247	1219	381	43	749	232	5049	460.303	-0.616436	0.315207	-1.95565	0.050506	0.620031		RvY_05968	BDGG01000002	7614986	7620259	-	5274	116	104	200	254	46	69	87	101	977	116.636	-1.01969	0.380814	-2.67767	0.00741368	0.101739
BV898_12903	scaffold0135	206209	212405	+	6197	6	5	31	20	3	0	5	3	73	5.70447	-1.58245	0.809697	-1.95437	0.0506575	0.621155		RvY_08841	BDGG01000004	1514585	1516322	-	1738	186	159	84	115	73	52	41	56	766	94.3321	-1.16041	0.433463	-2.67706	0.0074272	0.101739
BV898_04765	scaffold0024	260592	264260	-	3669	92	98	16	16	9	2	19	0	252	24.7596	-2.31133	1.1844	-1.95148	0.0509998	0.62315		RvY_11777	BDGG01000006	2239160	2239971	+	812	2492	2111	2377	3180	3060	3706	2602	2894	22422	2786.08	0.418811	0.156432	2.67727	0.00742243	0.101739
BV898_06070	scaffold0035	54448	55375	+	928	11673	17515	34730	20203	9859	2503	51599	16491	164573	15777.6	0.569527	0.291845	1.95147	0.0510009	0.62315		RvY_09310	BDGG01000004	2925387	2931884	-	6498	1053	940	355	479	182	310	317	354	3990	489.872	-1.20414	0.449958	-2.67612	0.00744804	0.101787
BV898_15313	scaffold0204	7880	10890	-	3011	282	333	984	640	232	54	2181	949	5655	530.487	1.14139	0.584766	1.95188	0.0509522	0.62315		RvY_10731	BDGG01000005	2554545	2558428	+	3884	1707	1472	896	1215	670	912	702	651	8225	1011.67	-0.730881	0.273154	-2.67571	0.00745704	0.101787
BV898_00687	scaffold0002	1309394	1316276	-	6883	60	72	192	174	13	2	87	46	646	53.5909	-1.10985	0.569118	-1.95012	0.0511614	0.623639		RvY_17328	BDGG01000015	603347	605506	+	2160	570	526	1016	1298	1162	1210	1442	1367	8591	1063.6	0.758606	0.283487	2.67598	0.00745104	0.101787
BV898_08384	scaffold0060	48184	49659	-	1476	117	174	138	136	23	10	5	25	628	62.3026	-1.60564	0.823192	-1.9505	0.0511163	0.623639		RvY_07322	BDGG01000003	2565557	2565998	+	442	187	163	271	398	276	341	548	545	2729	335.218	0.886894	0.331751	2.67338	0.00750917	0.102378
BV898_01685	scaffold0006	770204	774813	+	4610	1395	1726	1854	1407	482	159	1126	381	8530	853.688	-0.620547	0.318337	-1.94934	0.0512547	0.624041		RvY_17295	BDGG01000015	517845	518984	+	1140	8889	7571	3322	4557	11238	10793	14987	8227	69584	8807.98	1.00552	0.376464	2.67095	0.0075637	0.103
BV898_00801	scaffold0003	122490	126222	+	3733	432	494	1035	998	255	51	678	214	4157	385.429	-0.511018	0.262232	-1.94872	0.0513284	0.624203		RvY_04316	BDGG01000002	2668762	2670234	-	1473	119	95	85	124	125	130	213	145	1036	128.605	0.66377	0.248617	2.66986	0.00758836	0.103105
BV898_19592	scaffold0579	799	1787	-	989	106	158	162	151	145	17	239	90	1068	112.927	0.554282	0.284975	1.94502	0.0517727	0.628869		RvY_09764	BDGG01000004	4498129	4498827	-	699	1697	1520	990	1306	570	743	992	948	8766	1073.1	-0.660805	0.247509	-2.66982	0.00758923	0.103105
BV898_06837	scaffold0042	421952	427385	+	5434	30	33	41	21	15	8	89	25	262	28.4519	0.809996	0.416588	1.94436	0.0518522	0.629095		RvY_01143	BDGG01000001	3285276	3290393	-	5118	160	126	141	167	194	197	186	172	1343	167.573	0.472448	0.177064	2.66823	0.00762515	0.103471
BV898_04740	scaffold0024	139017	139379	+	363	425	586	1425	1043	391	98	2618	1068	7654	732.308	0.866149	0.446031	1.9419	0.0521486	0.631951		RvY_18380	BDGG01000018	583783	584668	-	886	43	32	22	29	5	14	11	15	171	20.6964	-1.38749	0.520204	-2.6672	0.00764866	0.103669
BV898_12808	scaffold0133	213645	219065	-	5421	0	0	4	3	0	0	77	22	106	8.62141	4.12706	2.12593	1.9413	0.0522222	0.632103		RvY_05186	BDGG01000002	5263180	5266104	-	2925	1323	1240	1572	1914	1384	1675	1994	1910	13012	1604.83	0.332053	0.124746	2.66185	0.00777135	0.105209
BV898_18082	scaffold0337	16212	21215	+	5004	485	572	1102	759	117	24	794	271	4124	354.323	-0.76411	0.393929	-1.93972	0.052414	0.633683		RvY_03956	BDGG01000002	1603853	1605796	+	1944	1922	1617	1804	2322	2149	2505	2200	1944	16463	2043.93	0.341713	0.128403	2.66124	0.00778523	0.105273
BV898_10687	scaffold0093	265030	272728	+	7699	1331	1610	1560	1194	553	120	903	359	7630	766.262	-0.63281	0.326416	-1.93866	0.0525425	0.634496		RvY_07006	BDGG01000003	1666893	1668097	-	1205	39	26	40	55	170	85	30	182	627	80.0163	1.72073	0.649414	2.64967	0.00805709	0.108574
BV898_02811	scaffold0012	482984	485279	-	2296	254	289	160	108	59	13	90	53	1026	104.04	-1.05002	0.542027	-1.93722	0.0527186	0.635879		RvY_12675	BDGG01000007	2330866	2332539	+	1674	578	539	597	637	1033	1333	665	699	6081	767.659	0.809066	0.305348	2.64965	0.00805747	0.108574
BV898_07339	scaffold0048	15026	19057	+	4032	361	379	592	631	69	4	401	179	2616	221.876	-1.1662	0.602597	-1.9353	0.0529537	0.637972		RvY_16445	BDGG01000013;BDGG01000013	1212792;1212792	1214294;1214654	+;+	1863	684	594	958	1216	949	979	1426	1620	8426	1038.14	0.661566	0.249649	2.64999	0.00804951	0.108574
BV898_04353	scaffold0021	543556	545212	-	1657	82	136	53	23	105	38	168	63	668	94.0383	1.41377	0.731061	1.93386	0.0531309	0.639362		RvY_07121	BDGG01000003	2004116	2006565	+	2450	458	438	372	469	31	25	181	212	2186	261.632	-1.88668	0.712706	-2.64721	0.00811596	0.109235
BV898_01364	scaffold0005	357610	359727	-	2118	1756	2599	2705	1631	1065	245	8186	2372	20559	1946.39	0.845564	0.438323	1.92909	0.0537199	0.64259		RvY_00561	BDGG01000001;BDGG01000001	1615017;1615017	1616495;1616626	+;+	1610	159	156	211	242	234	281	240	237	1760	218.871	0.508371	0.192103	2.64635	0.00813648	0.109257
BV898_04182	scaffold0020	540453	542873	-	2421	627	917	1005	757	427	129	1237	673	5772	620.828	0.430432	0.223011	1.9301	0.0535951	0.64259		RvY_17782	BDGG01000016	781249	781698	-	450	1070	926	856	1139	1115	1404	1073	1128	8711	1083.03	0.377408	0.142609	2.64646	0.00813382	0.109257
BV898_04578	scaffold0023	112958	113528	+	571	1	0	25	35	0	0	1	1	63	4.48107	-3.63929	1.88621	-1.92942	0.0536787	0.64259		RvY_07522	BDGG01000003	3063483	3066844	-	3362	1563	1413	1031	1411	2336	2678	1581	1609	13622	1718.11	0.74162	0.281034	2.6389	0.00831766	0.111303
BV898_07712	scaffold0052	22644	24252	-	1609	116	163	342	294	140	18	651	287	2011	191.971	0.848894	0.440144	1.92867	0.0537717	0.64259		RvY_08612	BDGG01000004	751368	755340	-	3973	83	72	123	142	29	36	42	77	604	72.4164	-1.07132	0.405938	-2.63911	0.00831235	0.111303
BV898_09074	scaffold0069	377532	377849	-	318	85	91	117	93	34	16	261	125	822	85.179	0.818431	0.424232	1.92921	0.0537054	0.64259		RvY_10997	BDGG01000005	3233331	3234372	-	1042	4440	3835	3190	4195	5864	6517	4623	4213	36877	4629.6	0.580921	0.220112	2.63921	0.00831005	0.111303
BV898_17246	scaffold0287	35659	40610	-	4952	204	246	130	130	43	14	46	48	861	89.5805	-1.12783	0.584607	-1.92921	0.0537054	0.64259		RvY_04027	BDGG01000002	1819584	1822186	+	2603	1382	1245	1110	1440	876	837	1091	1018	8999	1105.67	-0.311464	0.118105	-2.63718	0.00835979	0.111737
BV898_14258	scaffold0171	158122	164727	+	6606	929	1201	2504	1596	545	128	1120	299	8322	783.335	-0.615931	0.320037	-1.92456	0.0542845	0.647971		RvY_11859	BDGG01000007	13279	14496	+	1218	1246	1190	1105	1406	1820	2249	1530	1266	11812	1481.84	0.616775	0.234131	2.63432	0.00843059	0.112554
BV898_17820	scaffold0318	50101	51124	-	1024	53	63	675	488	21	2	143	72	1517	113.354	-1.77788	0.924321	-1.92344	0.0544242	0.64889		RvY_09499	BDGG01000004	3569252	3569600	+	349	1608	1493	1416	1809	1452	1562	1837	1752	12929	1598.78	0.188571	0.0716397	2.63222	0.00848297	0.113122
BV898_01054	scaffold0003	1325705	1327263	+	1559	24	24	2	0	0	0	0	0	50	4.75301	-5.04051	2.62359	-1.92123	0.0547031	0.651464		RvY_05064	BDGG01000002	4945264	4947413	+	2150	367	373	579	796	630	698	762	916	5121	631.672	0.654734	0.24883	2.63125	0.00850706	0.113313
BV898_02951	scaffold0013	555795	557142	+	1348	61847	80587	92850	73670	41050	8322	131717	53943	543986	54827.1	0.288376	0.150406	1.91733	0.0551966	0.653562		RvY_01570	BDGG01000001	4484035	4485928	+	1894	138	136	317	350	91	115	81	117	1345	161.578	-1.06878	0.407199	-2.62471	0.00867227	0.115381
BV898_05055	scaffold0026	366273	368629	-	2357	240	377	389	245	115	27	229	63	1685	165.014	-0.657209	0.342568	-1.91847	0.0550508	0.653562		RvY_11757	BDGG01000006	2177148	2179248	-	2101	756	666	680	899	1077	1208	782	885	6953	869.311	0.546228	0.208179	2.62384	0.00869452	0.115544
BV898_05627	scaffold0031	196182	200892	+	4711	3116	4490	3021	2490	2953	684	5907	2307	24968	2863.25	0.701097	0.365857	1.91631	0.0553255	0.653562		RvY_16125	BDGG01000013	314649	316451	+	1803	931	850	357	499	270	366	240	304	3817	470.267	-1.05535	0.402482	-2.6221	0.00873902	0.116002
BV898_14083	scaffold0166	5033	7310	+	2278	4	2	10	6	1	0	0	1	24	1.96982	-2.18265	1.13813	-1.91776	0.0551419	0.653562		RvY_17312	BDGG01000015	569542	571313	+	1772	213	208	85	117	41	25	84	65	838	102.568	-1.45092	0.553428	-2.6217	0.00874927	0.116006
BV898_15506	scaffold0211	77374	82194	-	4821	350	317	446	436	118	37	156	50	1910	191.634	-0.936957	0.489056	-1.91585	0.0553845	0.653562		RvY_15681	BDGG01000012	877980	878523	+	544	1185	1163	651	779	513	542	405	542	5780	714.139	-0.804428	0.306996	-2.62032	0.0087848	0.116343
BV898_16179	scaffold0236	60789	64852	-	4064	103	170	5655	5013	40	9	937	402	12329	876.962	-2.46406	1.2858	-1.91636	0.0553196	0.653562		RvY_10212	BDGG01000005	1088891	1090850	+	1960	872	822	241	293	224	179	43	74	2748	341.662	-1.95645	0.746997	-2.61909	0.00881646	0.116629
BV898_16258	scaffold0239	101461	102515	-	1055	878	1101	2677	2058	858	142	5901	2407	16022	1501.03	0.985585	0.51397	1.91759	0.0551624	0.653562		RvY_18501	BDGG01000019	207556	208506	-	951	2780	2597	2562	3217	3441	4054	2928	3048	24627	3070.98	0.412127	0.157455	2.61742	0.00885964	0.117067
BV898_17272	scaffold0288	40074	42048	-	1975	298	386	1004	713	254	52	2371	1057	6135	574.159	1.14777	0.598045	1.9192	0.0549587	0.653562		RvY_09743	BDGG01000004	4393920	4396389	-	2470	62	65	121	183	138	209	203	221	1202	148.185	0.995536	0.3805	2.61639	0.00888648	0.117287
BV898_03238	scaffold0015	369918	374476	+	4559	818	1243	2124	1317	767	143	2489	829	9730	947.559	0.331331	0.172999	1.91521	0.0554651	0.653768		RvY_14670	BDGG01000010	1724492	1725013	+	522	690	660	1239	1612	1147	1464	1983	2096	10891	1339.92	0.81088	0.310099	2.61491	0.00892515	0.117664
BV898_05377	scaffold0029	50266	54253	+	3988	2452	3150	3074	1987	1756	415	4835	1809	19478	2077.85	0.479821	0.250881	1.91254	0.0558067	0.657046		RvY_05635	BDGG01000002	6713425	6714629	-	1205	2262	1806	1269	1726	3176	3410	1993	2343	17985	2270.89	0.769813	0.294685	2.61232	0.00899297	0.118423
BV898_00187	scaffold0001	964892	965934	-	1043	57	75	409	375	46	13	65	31	1071	92.4921	-1.31582	0.689389	-1.90868	0.0563032	0.65989		RvY_13795	BDGG01000009	1132938	1136624	+	3687	872	738	884	1123	867	900	1028	1088	7500	925.437	0.236659	0.090628	2.61132	0.00901935	0.118501
BV898_01121	scaffold0004	7736	9340	+	1605	963	1112	1275	1149	385	91	312	136	5423	540.928	-1.03123	0.54016	-1.90912	0.0562471	0.65989		RvY_15892	BDGG01000012	1407012	1408966	-	1955	531	576	711	978	727	877	908	904	6212	766.55	0.431124	0.165097	2.61134	0.00901892	0.118501
BV898_01912	scaffold0007	786792	788775	-	1984	400	508	1060	783	308	71	2044	779	5953	565.297	0.775864	0.406597	1.90819	0.056367	0.65989		RvY_06615	BDGG01000003	529264	530188	-	925	19546	16314	10423	13584	8769	9561	9417	9536	97150	11971	-0.566771	0.217092	-2.61074	0.00903475	0.118568
BV898_13960	scaffold0162	138825	143702	-	4878	2273	2557	4805	3398	1600	321	7761	3137	25852	2501.45	0.572678	0.300108	1.90824	0.0563602	0.65989		RvY_04074	BDGG01000002	1952924	1954487	-	1564	66	81	85	110	10	36	40	48	476	57.027	-1.25392	0.480426	-2.61001	0.00905397	0.118616
BV898_15137	scaffold0198	74310	79517	+	5208	281	401	1261	865	129	25	282	293	3537	310.134	-0.961225	0.503718	-1.90826	0.0563577	0.65989		RvY_06660	BDGG01000003	653826	656134	+	2309	227	208	291	342	116	183	170	199	1736	210.785	-0.551666	0.211381	-2.60982	0.00905888	0.118616
BV898_01350	scaffold0005	297236	298712	+	1477	95	69	33	28	22	1	18	4	270	26.402	-1.64075	0.860982	-1.90567	0.0566926	0.660888		RvY_03286	BDGG01000001	9085443	9087338	-	1896	854	683	311	445	230	297	282	262	3364	413.433	-0.993138	0.380718	-2.60859	0.00909164	0.11891
BV898_01671	scaffold0006	716018	716363	-	346	2842	4137	9402	6893	2735	599	17758	6953	51319	4862.54	0.840673	0.440984	1.90636	0.0566037	0.660888		RvY_06356	BDGG01000002	8803392	8804390	+	999	2178	2061	2239	2865	3213	3677	2371	2699	21303	2660.01	0.505278	0.193815	2.60701	0.00913356	0.119324
BV898_12940	scaffold0136	128292	129291	+	1000	12289	15278	21557	20890	7976	1362	16108	6471	101931	9945.59	-0.309525	0.162354	-1.90649	0.0565873	0.660888		RvY_08703	BDGG01000004	1109420	1115566	-	6147	1464	1350	2095	2790	2043	2345	2734	3000	17821	2194.56	0.537748	0.2065	2.6041	0.00921155	0.120207
BV898_15182	scaffold0199	54881	55785	+	905	952	1445	1446	963	879	225	1876	721	8507	943.395	0.525427	0.275734	1.90556	0.0567077	0.660888		RvY_05942	BDGG01000002	7558842	7559231	+	390	844	865	2316	3023	2544	2484	4257	4914	21247	2618.28	1.16188	0.446277	2.60349	0.00922794	0.120285
BV898_04387	scaffold0021	691510	695491	+	3982	813	1030	4612	3377	424	84	1636	734	12710	1060.19	-0.992465	0.521441	-1.90331	0.057	0.662097		RvY_00645	BDGG01000001;BDGG01000001	1847671;1847671	1848003;1848308	+;+	638	207	186	509	657	570	698	672	1526	5025	618.584	1.29552	0.497892	2.60201	0.00926793	0.12065
BV898_06197	scaffold0035	563212	567864	+	4653	910	1094	3129	2877	514	80	1782	603	10989	951.016	-0.745391	0.391634	-1.90328	0.0570035	0.662097		RvY_08551	BDGG01000004	597991	601160	-	3170	2850	2424	3154	4054	2984	3216	3920	3849	26451	3259.83	0.29896	0.114913	2.60161	0.00927867	0.12065
BV898_18114	scaffold0339	17951	19798	+	1848	152	164	352	341	83	8	254	67	1421	123.705	-0.676316	0.35517	-1.9042	0.056884	0.662097		RvY_15408	BDGG01000012	168224	168578	+	355	21	13	6	2	99	52	13	57	263	34.8267	2.52176	0.969424	2.6013	0.00928717	0.12065
BV898_06227	scaffold0036	100436	103301	+	2866	115	231	101	89	13	2	107	47	705	62.7741	-1.27927	0.672637	-1.90187	0.0571885	0.663502		RvY_17634	BDGG01000016	233552	234765	+	1214	17412	16332	20223	26212	18540	20235	28106	27005	174065	21435.2	0.358308	0.137815	2.59992	0.00932465	0.121001
BV898_01551	scaffold0006	284102	286521	+	2420	457	602	571	370	248	78	1112	493	3931	412.943	0.620775	0.326697	1.90016	0.0574124	0.664206		RvY_01272	BDGG01000001	3691344	3695944	-	4601	748	620	752	979	1488	1453	907	846	7793	981.994	0.767077	0.295137	2.59905	0.00934813	0.121034
BV898_09380	scaffold0073	327793	329579	-	1787	106	117	241	193	86	26	302	101	1172	120.235	0.43325	0.2281	1.89939	0.0575134	0.664206		RvY_07924	BDGG01000003	4108539	4110090	-	1552	8	11	7	2	30	54	15	18	145	18.83	2.14844	0.8266	2.59913	0.00934615	0.121034
BV898_11020	scaffold0099	49398	68038	+	18641	52	70	99	74	17	3	59	37	411	37.7865	-0.572479	0.301393	-1.89944	0.0575063	0.664206		RvY_09074	BDGG01000004	2214796	2221345	+	6550	172	145	197	227	99	124	96	145	1205	146.874	-0.544907	0.209712	-2.59836	0.00936711	0.121144
BV898_15711	scaffold0218	62440	64900	-	2461	1915	2501	4163	2668	690	133	3319	1141	16530	1475.44	-0.516151	0.271807	-1.89896	0.0575701	0.664206		RvY_05790	BDGG01000002;BDGG01000002;BDGG01000002	7185238;7185768;7185768	7185985;7186271;7186352	-;-;-	1115	199	177	58	79	23	20	64	46	666	81.583	-1.67795	0.646387	-2.59588	0.00943484	0.121841
BV898_16780	scaffold0262	67811	69671	-	1861	336	375	651	434	256	39	771	281	3143	305.571	0.287818	0.151512	1.89964	0.057481	0.664206		RvY_15655	BDGG01000012	803095	803397	+	303	234	266	252	327	254	399	317	366	2415	298.947	0.432052	0.166454	2.59562	0.00944206	0.121841
BV898_06791	scaffold0042	196815	198195	+	1381	265	327	654	442	91	26	493	137	2435	216.908	-0.538778	0.28406	-1.8967	0.0578674	0.666151		RvY_16660	BDGG01000014	203277	204671	-	1395	967	832	891	1105	927	1178	980	1050	7930	982.099	0.256051	0.0986649	2.59516	0.00945467	0.121868
BV898_07744	scaffold0052	141238	142441	-	1204	153	201	326	201	86	4	210	54	1235	107.258	-0.725876	0.382696	-1.89674	0.0578623	0.666151		RvY_09648	BDGG01000004	4070400	4073036	-	2637	102	125	121	206	40	65	100	69	828	99.2483	-0.882144	0.340164	-2.59329	0.00950626	0.122397
BV898_00289	scaffold0001	1526295	1530910	-	4616	323	396	769	567	166	46	399	90	2756	261.145	-0.635918	0.335865	-1.89337	0.058308	0.669948		RvY_12414	BDGG01000007	1643328	1645736	+	2409	1484	1328	582	725	499	549	310	354	5831	721.805	-1.1475	0.442736	-2.59184	0.00954646	0.122702
BV898_02681	scaffold0011	752740	753656	+	917	2619	3161	5502	3894	2015	367	5720	2479	25757	2548.75	0.231044	0.122037	1.89323	0.0583267	0.669948		RvY_13504	BDGG01000009	297344	299860	+	2517	1659	1553	1365	1788	2470	3048	1840	1700	15423	1937.96	0.654878	0.252686	2.59167	0.00955113	0.122702
BV898_06148	scaffold0035	377405	380190	-	2786	89	125	911	505	111	39	2729	1046	5555	493.517	1.7608	0.930491	1.89234	0.0584457	0.67057		RvY_08697	BDGG01000004	1067122	1082005	+	14884	133	127	217	260	55	64	116	113	1085	130.173	-0.957143	0.369457	-2.59068	0.00957878	0.122921
BV898_03427	scaffold0016	307788	309017	-	1230	26	19	112	78	25	4	370	114	748	64.9027	1.51971	0.803328	1.89176	0.0585224	0.670707		RvY_11470	BDGG01000006	1329637	1332969	-	3333	575	526	523	667	1124	1413	600	694	6122	774.004	0.897507	0.346499	2.59021	0.00959162	0.122949
BV898_12075	scaffold0118	54615	57909	-	3295	18	24	1	0	0	0	1	0	44	4.11878	-4.23165	2.23868	-1.89025	0.058725	0.671891		RvY_07519	BDGG01000003	3049533	3051098	-	1566	2434	2247	3117	4027	3280	4104	3250	3712	26171	3237.06	0.425822	0.164739	2.58482	0.00974295	0.124613
BV898_15485	scaffold0210	75144	81633	-	6490	631	865	1796	1236	585	104	2967	1246	9430	901.604	0.711631	0.37652	1.89002	0.0587555	0.671891		RvY_08684	BDGG01000004	1022132	1022417	-	286	556	558	578	765	683	716	693	654	5203	645.405	0.301503	0.116643	2.58484	0.00974235	0.124613
BV898_01836	scaffold0007	351037	353384	+	2348	413	529	1270	971	267	58	659	218	4385	405.311	-0.533114	0.282406	-1.88775	0.0590589	0.672387		RvY_16131	BDGG01000013	339315	345260	-	5946	208	193	136	157	32	32	86	114	958	116.18	-1.32182	0.511746	-2.58296	0.00979565	0.125149
BV898_10368	scaffold0088	193117	194186	+	1070	60	43	48	35	71	4	111	42	414	44.1249	0.932439	0.493785	1.88835	0.0589787	0.672387		RvY_14178	BDGG01000010	263340	263675	+	336	5420	4815	4408	5558	5428	6520	5791	5193	43133	5364.33	0.314729	0.121885	2.58219	0.00981769	0.125292
BV898_13507	scaffold0150	161707	168360	+	6654	390	498	871	691	423	33	2530	875	6311	578.362	1.05001	0.556218	1.88777	0.059057	0.672387		RvY_08030	BDGG01000003	4443824	4445320	-	1497	3183	2801	3501	4306	3996	4442	3309	4486	30024	3724.42	0.377219	0.146135	2.58131	0.00984257	0.125333
BV898_19433	scaffold0520	1	2433	+	2433	5	5	6	2	0	0	1	1	20	1.68869	-2.13197	1.12912	-1.88817	0.0590038	0.672387		RvY_13641	BDGG01000009	649428	649797	+	370	205	203	146	186	202	273	293	235	1743	217.296	0.553705	0.214488	2.58152	0.00983676	0.125333
BV898_01735	scaffold0006	971566	972617	-	1052	124	137	360	228	34	12	156	89	1140	102.633	-0.71322	0.378587	-1.8839	0.0595785	0.673077		RvY_14407	BDGG01000010;BDGG01000010	952087;952087	964404;959792	+;+	12318	478	425	584	732	134	131	369	354	3207	384.454	-1.05752	0.409761	-2.58083	0.00985644	0.125372
BV898_04172	scaffold0020	485474	487969	-	2496	479	555	736	571	262	90	966	470	4129	435.882	0.411624	0.218616	1.88286	0.0597197	0.673077		RvY_00290	BDGG01000001	888213	890505	+	2293	1162	978	752	1025	577	675	566	778	6513	799.028	-0.471762	0.183024	-2.5776	0.00994891	0.126409
BV898_04542	scaffold0022	662989	663398	-	410	400	553	1063	686	330	70	1409	558	5069	491.354	0.484817	0.257137	1.88544	0.0593705	0.673077		RvY_04694	BDGG01000002	3776577	3777107	-	531	1686	1491	1186	1629	1760	2178	1928	1587	13445	1676.2	0.447224	0.173753	2.5739	0.0100559	0.127407
BV898_08400	scaffold0060	119019	121215	-	2197	6	16	70	52	0	0	15	7	166	12.1436	-2.1164	1.12375	-1.88333	0.0596555	0.673077		RvY_07626	BDGG01000003	3376951	3378384	+	1434	355	305	364	499	589	685	383	503	3683	460.237	0.661883	0.257229	2.57313	0.0100783	0.127407
BV898_09471	scaffold0074	363729	366439	+	2711	54	75	143	111	37	7	40	10	477	45.0792	-0.967551	0.513743	-1.88334	0.0596547	0.673077		RvY_09758	BDGG01000004	4485519	4487341	-	1823	2232	2068	2370	3084	2367	2672	2566	2611	19970	2466.51	0.206055	0.0800837	2.573	0.0100823	0.127407
BV898_09727	scaffold0078	62235	63481	+	1247	94	97	213	222	49	14	87	24	800	76.6505	-0.832512	0.442134	-1.88294	0.0597086	0.673077		RvY_11625	BDGG01000006	1810654	1811244	+	591	707	547	459	753	895	1039	704	720	5824	727.318	0.599321	0.232823	2.57415	0.0100486	0.127407
BV898_14358	scaffold0174	106157	111525	+	5369	482	491	196	135	63	26	48	18	1459	153.204	-1.67221	0.886394	-1.88653	0.0592234	0.673077		RvY_17368	BDGG01000015	685319	688218	+	2900	1410	1184	1293	1617	1005	1114	1209	1210	10042	1233.98	-0.147738	0.0574189	-2.57299	0.0100825	0.127407
BV898_14631	scaffold0182	39992	41814	-	1823	1068	1297	1993	1497	700	149	2920	1203	10827	1063.46	0.409226	0.21725	1.88366	0.0596106	0.673077		RvY_16825	BDGG01000014	694489	696392	+	1904	3279	2853	2882	3784	2850	3595	3636	3242	26121	3226.59	0.189312	0.0736171	2.57158	0.0101235	0.127675
BV898_15991	scaffold0230	15259	17062	+	1804	32	38	92	62	27	9	203	36	499	46.771	0.842682	0.446949	1.88541	0.0593749	0.673077		RvY_17121	BDGG01000014	1521428	1521759	-	332	1011	920	778	1041	954	1197	977	1180	8058	999.728	0.326639	0.127022	2.57151	0.0101258	0.127675
BV898_17902	scaffold0324	25805	26325	+	521	75	84	258	173	64	12	589	248	1503	139.014	1.14146	0.60636	1.88249	0.0597698	0.673077		RvY_08754	BDGG01000004	1250816	1253237	+	2422	845	884	918	1100	1221	1129	1060	1045	8202	1023.57	0.391001	0.152086	2.57092	0.010143	0.127753
BV898_08387	scaffold0060	61265	62791	+	1527	132509	164828	316519	232453	82390	15948	229015	85294	1258956	118965	-0.260336	0.138337	-1.88189	0.0598508	0.673256		RvY_03398	BDGG01000002	37719	38524	-	806	1100	1026	1277	1724	1293	1356	2058	1669	11503	1418.47	0.450742	0.175357	2.57043	0.0101573	0.127795
BV898_05380	scaffold0029	68839	76061	+	7223	27	29	159	136	17	2	48	20	438	35.7081	-1.20208	0.639582	-1.87948	0.0601793	0.676198		RvY_16168	BDGG01000013	490799	491143	-	345	10	24	5	6	0	2	2	1	50	6.19664	-3.12974	1.21778	-2.57004	0.0101685	0.127797
BV898_09449	scaffold0074	270507	277199	+	6693	75	147	427	385	41	21	104	22	1222	109.144	-1.22789	0.6536	-1.87866	0.0602912	0.676198		RvY_05062	BDGG01000002	4940898	4941636	-	739	118	117	79	86	201	363	155	125	1244	158.239	1.19927	0.466765	2.56932	0.0101897	0.127924
BV898_14804	scaffold0187	77910	78688	+	779	299	345	363	348	149	22	304	72	1902	182.526	-0.591534	0.314891	-1.87853	0.0603083	0.676198		RvY_16995	BDGG01000014	1138556	1139840	-	1285	275	282	99	97	45	55	98	62	1013	125.302	-1.46753	0.571985	-2.56567	0.0102977	0.129139
BV898_09533	scaffold0075	319844	323366	-	3523	292	300	314	274	191	34	552	226	2183	225.352	0.435648	0.232177	1.87636	0.0606062	0.67826		RvY_05200	BDGG01000002	5296350	5296721	+	372	119	100	131	154	229	268	114	235	1350	169.553	0.89486	0.348921	2.56465	0.0103279	0.129162
BV898_14425	scaffold0176	92397	106683	-	14287	104	112	51	40	31	0	9	4	351	33.219	-1.99484	1.06321	-1.87623	0.0606233	0.67826		RvY_08255	BDGG01000003	5070688	5071508	-	821	2017	1899	1719	2224	3847	4412	2084	2183	20385	2579.44	0.828673	0.32309	2.56484	0.0103224	0.129162
BV898_19014	scaffold0432	13925	15713	+	1789	207	312	266	120	74	10	187	67	1243	116.391	-0.773419	0.412504	-1.87494	0.0608014	0.679518		RvY_18579	BDGG01000019	440672	441326	-	655	269	279	449	556	673	519	547	562	3854	481.6	0.731008	0.285051	2.56448	0.010333	0.129162
BV898_02868	scaffold0013	68240	74639	-	6400	475	521	920	577	294	36	337	107	3267	309.936	-0.747234	0.399096	-1.87232	0.0611628	0.68282		RvY_05095	BDGG01000002	5025489	5026807	-	1319	338	332	239	327	77	88	225	182	1808	219.059	-1.01863	0.397526	-2.56242	0.0103946	0.129793
BV898_20133	scaffold0003	565657	567195	-	1539	156	214	811	488	131	30	2193	1027	5050	461.413	1.50765	0.805907	1.87074	0.0613806	0.684513		RvY_10237	BDGG01000005	1161991	1163398	+	1408	746	716	639	840	213	207	533	506	4400	532.218	-0.911803	0.35594	-2.56167	0.0104169	0.129931
BV898_04816	scaffold0024	644267	646780	+	2514	42	72	473	387	11	0	113	51	1149	84.944	-1.97754	1.05822	-1.86874	0.0616585	0.686872		RvY_01983	BDGG01000001	5581479	5582045	+	567	743	608	933	1243	857	1100	1399	1263	8146	1002.26	0.527909	0.206145	2.56087	0.0104412	0.130093
BV898_10530	scaffold0091	164019	164445	-	427	1575	2050	1467	1100	1127	299	3076	1217	11911	1326.68	0.649556	0.34845	1.86413	0.0623038	0.692582		RvY_03372	BDGG01000001	9305662	9306693	+	1032	249	226	213	295	468	523	295	273	2542	320.759	0.824628	0.322645	2.55584	0.0105933	0.13136
BV898_12551	scaffold0128	132635	134466	+	1832	7666	8865	11617	8998	5895	1227	12195	5465	61928	6544.26	0.276295	0.148217	1.86412	0.062305	0.692582		RvY_07210	BDGG01000003	2277388	2278485	+	1098	342	304	437	557	197	277	265	312	2691	326.265	-0.50762	0.198575	-2.55631	0.0105788	0.13136
BV898_00733	scaffold0002	1566026	1577891	-	11866	598	684	368	314	167	35	140	54	2360	242.16	-1.21843	0.654207	-1.86246	0.0625386	0.693551		RvY_13578	BDGG01000009	504316	510825	+	6510	66	56	102	160	18	16	39	57	514	60.4234	-1.42571	0.557758	-2.55614	0.0105841	0.13136
BV898_06284	scaffold0036	427824	430517	+	2694	358	391	644	419	203	35	391	116	2557	246.539	-0.455092	0.244453	-1.86167	0.0626494	0.693551		RvY_15440	BDGG01000012	241738	242998	-	1261	1032	808	1001	1269	1073	1060	1330	1143	8716	1077.92	0.303202	0.11858	2.55693	0.01056	0.13136
BV898_09240	scaffold0072	62835	65886	+	3052	289	348	1713	1915	187	45	493	267	5257	448.487	-1.14376	0.614038	-1.86269	0.0625054	0.693551		RvY_17909	BDGG01000017	74468	75023	-	556	1647	1499	1022	1320	2507	2841	1642	1642	14120	1786.81	0.791956	0.309887	2.55563	0.0105996	0.13136
BV898_13942	scaffold0162	69725	74004	+	4280	6	4	9	17	2	0	4	1	43	3.55652	-1.60534	0.862345	-1.8616	0.0626602	0.693551		RvY_06263	BDGG01000002	8553911	8554237	+	327	1572	1542	1746	2315	1654	1845	2140	2082	14896	1836.12	0.240583	0.0941622	2.55499	0.0106192	0.131462
BV898_00296	scaffold0001	1567530	1568341	-	812	817	1228	4151	3869	479	118	1588	770	13020	1128.23	-0.89912	0.483575	-1.85932	0.062982	0.694144		RvY_13464	BDGG01000009	181708	187668	+	5961	400	324	337	393	129	77	196	272	2128	257.9	-1.00416	0.393094	-2.55451	0.0106339	0.131503
BV898_09006	scaffold0069	131136	133383	+	2248	25	28	106	104	18	0	29	16	326	26.5933	-1.25729	0.675796	-1.86046	0.0628206	0.694144		RvY_17487	BDGG01000015	1014739	1019421	-	4683	242	246	439	679	559	621	650	707	4143	511.371	0.826951	0.324015	2.5522	0.0107046	0.132237
BV898_12800	scaffold0133	136747	138114	+	1368	459	595	2197	2157	211	42	811	474	6946	588.403	-1.02748	0.552567	-1.85946	0.0629615	0.694144		RvY_03861	BDGG01000002	1342571	1343799	+	1229	1334	1202	917	1203	762	861	773	718	7770	957.086	-0.451951	0.177301	-2.54906	0.0108015	0.133008
BV898_16810	scaffold0264	49618	51186	+	1569	860	1240	1505	1011	551	135	2175	1032	8509	861.72	0.448011	0.240862	1.86003	0.0628807	0.694144		RvY_10192	BDGG01000005	1040811	1042294	+	1484	304	233	220	270	461	489	250	396	2623	330.469	0.779511	0.305781	2.54924	0.0107957	0.133008
BV898_04125	scaffold0020	291056	291990	+	935	239	334	1723	925	291	76	4188	1544	9320	834.967	1.4268	0.77056	1.85165	0.0640768	0.701751		RvY_16691	BDGG01000014	303315	304140	-	826	730	660	376	531	1926	1938	638	685	7484	966.478	1.33624	0.524187	2.54916	0.0107983	0.133008
BV898_04437	scaffold0022	111711	114011	+	2301	32	43	76	70	20	1	38	21	301	26.7488	-0.653817	0.352965	-1.85236	0.0639742	0.701751		RvY_17374	BDGG01000015	710577	714074	-	3498	133	115	181	190	56	47	71	122	915	110.557	-0.949228	0.372522	-2.54811	0.0108308	0.133227
BV898_06787	scaffold0042	191617	192174	-	558	0	2	4	2	0	0	37	10	55	4.39222	2.84235	1.53505	1.85163	0.0640791	0.701751		RvY_05407	BDGG01000002	5918007	5919110	+	1104	1097	853	651	802	487	598	530	452	5470	673.318	-0.596085	0.234008	-2.54729	0.0108563	0.133399
BV898_08621	scaffold0063	81957	83736	+	1780	42	82	716	854	28	5	200	88	2015	154.005	-1.76145	0.950386	-1.85341	0.0638236	0.701751		RvY_04836	BDGG01000002	4172504	4174195	-	1692	737	654	346	458	293	292	276	289	3345	412.535	-0.817484	0.321268	-2.54456	0.0109416	0.134305
BV898_09345	scaffold0073	139877	146007	+	6131	36	73	186	112	44	9	403	155	1018	93.2887	1.12044	0.604903	1.85226	0.0639885	0.701751		RvY_06437	BDGG01000002	9026090	9028270	+	2181	255	225	297	380	126	133	155	251	1822	220.316	-0.673135	0.2647	-2.54301	0.0109901	0.134672
BV898_12574	scaffold0129	5350	15741	+	10392	332	346	916	644	164	9	470	177	3058	259.805	-0.854018	0.460991	-1.85257	0.063944	0.701751		RvY_11418	BDGG01000006	1173817	1175585	-	1769	702	653	517	648	1157	1179	712	759	6327	799.785	0.739975	0.291001	2.54286	0.0109948	0.134672
BV898_00172	scaffold0001	898334	904373	+	6040	355	386	257	261	435	124	438	181	2437	335.222	1.09523	0.592047	1.84991	0.0643271	0.703722		RvY_13191	BDGG01000008	1391319	1391675	-	357	221	136	279	317	345	415	324	323	2360	293.95	0.715739	0.281567	2.54199	0.0110224	0.134867
BV898_03687	scaffold0017	755586	756768	+	1183	192	253	476	323	116	43	841	282	2526	245.127	0.662383	0.358178	1.84931	0.0644128	0.703915		RvY_09606	BDGG01000004	3929452	3931140	+	1689	280	250	422	532	421	439	636	682	3662	451.478	0.690748	0.271795	2.54143	0.01104	0.13494
BV898_07274	scaffold0047	175384	179145	-	3762	3657	4575	10584	8545	1559	330	6616	2770	38636	3431.45	-0.591931	0.320193	-1.84867	0.0645051	0.70418		RvY_09970	BDGG01000005	408055	411008	-	2954	60	58	38	50	299	154	14	412	1085	139.356	2.22477	0.876079	2.53946	0.0111024	0.13556
BV898_09655	scaffold0077	70899	73291	+	2393	173	188	330	182	171	7	1190	368	2609	232.817	1.28718	0.697742	1.84478	0.0650701	0.709207		RvY_03226	BDGG01000001	8889471	8894506	-	5036	572	459	405	523	877	918	609	534	4897	617.853	0.734723	0.289365	2.53908	0.0111143	0.135561
BV898_17381	scaffold0294	2763	4142	+	1380	1346	1884	2980	2091	960	220	4048	1693	15222	1494.53	0.41212	0.223426	1.84455	0.0651026	0.709207		RvY_06449	BDGG01000003	39453	41407	-	1955	728	687	539	683	1541	1543	745	759	7225	920.697	0.954701	0.376189	2.53782	0.0111546	0.135812
BV898_06376	scaffold0037	272855	278481	+	5627	865	648	1924	1932	281	20	1088	461	7219	611.594	-1.00833	0.54745	-1.84186	0.0654958	0.712026		RvY_14760	BDGG01000011	94426	95846	-	1421	2819	2622	2730	3463	4512	4876	2967	3270	27259	3418.66	0.578136	0.227852	2.53733	0.01117	0.135812
BV898_11527	scaffold0107	174205	177281	+	3077	537	731	735	836	285	51	200	101	3476	345.23	-0.974164	0.528909	-1.84184	0.0654989	0.712026		RvY_16238	BDGG01000013	664530	667011	-	2482	572	566	293	437	127	161	310	289	2755	335.509	-0.987749	0.389262	-2.53749	0.0111651	0.135812
BV898_00493	scaffold0002	454854	457837	+	2984	4	16	116	93	0	0	21	8	258	18.3047	-2.47933	1.34776	-1.8396	0.0658274	0.714096		RvY_08272	BDGG01000003	5131928	5133164	-	1237	1341	1366	968	1345	1674	1920	1532	1405	11551	1446.07	0.513348	0.202415	2.53612	0.0112087	0.136002
BV898_17606	scaffold0306	53331	56189	-	2859	33918	41455	65540	48280	23711	4601	76745	31306	325556	32068.8	0.23004	0.125025	1.83996	0.0657747	0.714096		RvY_12557	BDGG01000007	1971116	1974980	-	3865	156	170	58	50	29	52	15	16	546	67.969	-1.8587	0.732894	-2.53611	0.0112092	0.136002
BV898_04866	scaffold0025	156658	159768	-	3111	86	110	439	286	103	33	685	285	2027	197.015	0.978928	0.532634	1.8379	0.066077	0.714557		RvY_01076	BDGG01000001	3057081	3061702	+	4622	270	224	222	293	172	160	127	106	1574	193.137	-0.682663	0.269358	-2.53441	0.0112637	0.13652
BV898_11510	scaffold0107	98102	99929	+	1828	1352	1777	3701	2737	1007	249	7502	2710	21035	1979.83	0.791444	0.430571	1.83812	0.0660441	0.714557		RvY_00722	BDGG01000001	2043752	2044715	-	964	179	145	288	393	296	314	545	612	2772	340.737	0.953744	0.376423	2.5337	0.0112865	0.136547
BV898_14557	scaffold0180	58017	60747	+	2731	9	6	11	10	9	4	22	5	76	9.781	0.99627	0.541824	1.83873	0.0659544	0.714557		RvY_09020	BDGG01000004	2050161	2050517	-	357	609	517	753	1009	651	875	1294	1347	7055	866.208	0.655505	0.258724	2.53361	0.0112894	0.136547
BV898_02244	scaffold0009	384513	385908	+	1396	223	245	627	338	203	31	1180	306	3153	287.066	0.750688	0.408929	1.83574	0.0663958	0.715016		RvY_12474	BDGG01000007	1785245	1787586	+	2342	1014	924	814	1165	693	651	818	774	6853	840.782	-0.281929	0.111346	-2.53201	0.011341	0.136599
BV898_05934	scaffold0033	513663	517554	+	3892	965	1176	1169	905	332	87	1145	385	6164	599.55	-0.421997	0.229741	-1.83684	0.0662336	0.715016		RvY_14493	BDGG01000010	1185871	1188208	+	2338	1166	1210	1035	1291	1607	2246	1349	1303	11207	1404.91	0.603419	0.238308	2.5321	0.0113381	0.136599
BV898_13957	scaffold0162	124445	127154	-	2710	16	17	98	66	9	1	34	7	248	19.4952	-1.25009	0.680774	-1.83627	0.0663174	0.715016		RvY_14517	BDGG01000010	1266060	1270993	+	4934	304	303	305	372	614	661	321	424	3304	417.244	0.80658	0.318546	2.53207	0.0113392	0.136599
BV898_16508	scaffold0249	50261	51904	+	1644	75	123	233	254	90	17	481	222	1495	144.914	0.861534	0.469213	1.83612	0.0663394	0.715016		RvY_19363	BDGG01000045	24	590	+	567	97	94	25	82	14	8	36	26	382	45.855	-1.71915	0.678712	-2.53296	0.0113102	0.136599
BV898_05865	scaffold0033	98442	101711	-	3270	24	24	0	1	0	0	0	0	49	4.71277	-5.027	2.73971	-1.83487	0.0665252	0.715598		RvY_00438	BDGG01000001	1269578	1270027	-	450	781	737	775	998	1182	1248	906	893	7520	940.426	0.512452	0.202486	2.53081	0.01138	0.136784
BV898_17291	scaffold0289	27834	29645	-	1812	102	169	122	105	178	37	213	54	980	122.151	0.977341	0.532772	1.83444	0.0665882	0.715598		RvY_04888	BDGG01000002	4301366	4302727	+	1362	795	671	593	708	899	1018	798	798	6280	785.751	0.476151	0.188119	2.53112	0.01137	0.136784
BV898_02582	scaffold0011	263138	265672	-	2535	359	383	794	547	231	33	2254	967	5568	514.767	1.15364	0.629499	1.83263	0.0668583	0.717647		RvY_09313	BDGG01000004	2948656	2954298	-	5643	625	546	299	379	187	290	259	174	2759	339.465	-0.915342	0.361864	-2.52952	0.0114219	0.137146
BV898_15598	scaffold0214	78606	81963	+	3358	305	257	263	125	79	14	114	11	1168	113.087	-1.28046	0.699032	-1.83176	0.0669869	0.717647		RvY_12922	BDGG01000008	690977	692456	+	1480	797	657	273	375	2687	3189	533	515	9026	1183.96	1.878	0.742916	2.52788	0.0114753	0.13755
BV898_19613	scaffold0590	2758	3120	-	363	28	36	26	16	9	1	12	0	128	11.915	-1.55431	0.84844	-1.83196	0.0669576	0.717647		RvY_15098	BDGG01000011	1100517	1101534	-	1018	1479	1406	931	1227	3014	3628	1301	1561	14547	1856.87	1.06291	0.420494	2.52776	0.0114794	0.13755
BV898_00151	scaffold0001	815128	816328	+	1201	5683	6843	8956	6890	3878	787	9621	4146	46804	4780.31	0.164446	0.0898223	1.83079	0.0671312	0.718449		RvY_11169	BDGG01000006	449007	450152	+	1146	495	374	311	430	253	289	244	254	2650	325.254	-0.49723	0.196814	-2.5264	0.0115239	0.137942
BV898_00974	scaffold0003	994932	998790	-	3859	311	469	1534	1352	259	46	561	225	4757	418.03	-0.833668	0.455482	-1.8303	0.0672052	0.718498		RvY_04634	BDGG01000002	3578782	3579445	+	664	4	1	5	9	11	22	15	13	80	9.98865	1.85518	0.734641	2.52529	0.0115603	0.137948
BV898_16283	scaffold0240	80224	82714	-	2491	26	21	1	0	0	0	0	0	48	4.64573	-5.00612	2.74081	-1.82651	0.0677734	0.723825		RvY_06008	BDGG01000002	7699396	7700463	+	1068	8014	7008	8774	11459	8153	8680	12941	12682	77711	9565.02	0.396963	0.157191	2.52535	0.0115583	0.137948
BV898_03630	scaffold0017	460709	466020	+	5312	0	0	0	0	1	0	3	2	6	0.663775	3.79172	2.0775	1.82514	0.0679803	0.72454		RvY_07339	BDGG01000003	2614610	2615099	-	490	1335	1163	919	1195	2383	2751	1283	1304	12333	1565.15	0.894847	0.354313	2.52558	0.0115507	0.137948
BV898_09787	scaffold0079	4446	24010	+	19565	0	0	0	0	1	0	3	2	6	0.663775	3.79172	2.0775	1.82514	0.0679803	0.72454		RvY_14427	BDGG01000010	1009860	1011962	+	2103	282	248	218	276	296	458	346	286	2410	300.66	0.564471	0.223637	2.52405	0.0116012	0.138294
BV898_09555	scaffold0076	37512	38762	-	1251	386	448	1071	784	390	65	1304	613	5061	496.879	0.542835	0.297521	1.82453	0.0680727	0.724778		RvY_04880	BDGG01000002	4286068	4286400	+	333	139	142	137	212	154	193	316	231	1524	187.912	0.633641	0.251137	2.52309	0.0116329	0.13853
BV898_09282	scaffold0072	219065	219594	+	530	97	135	256	224	120	21	283	119	1255	127.386	0.432187	0.237076	1.82299	0.0683053	0.726507		RvY_01039	BDGG01000001	2939963	2941892	+	1930	677	546	965	1269	270	298	440	686	5151	615.784	-0.901096	0.357402	-2.52124	0.0116941	0.138972
BV898_00211	scaffold0001	1081325	1085028	+	3704	738	1091	2282	1543	713	133	3386	1637	11523	1116.5	0.702088	0.385542	1.82104	0.0686007	0.726668		RvY_15021	BDGG01000011	821180	823305	-	2126	801	715	1192	1501	306	352	716	713	6296	754.388	-0.889558	0.352808	-2.52137	0.01169	0.138972
BV898_07845	scaffold0053	162966	178800	+	15835	75	76	28	27	17	0	26	10	259	24.2949	-1.45994	0.801224	-1.82214	0.0684335	0.726668		RvY_07389	BDGG01000003	2719934	2720830	-	897	96	92	62	82	37	54	39	51	513	62.8515	-0.760111	0.301605	-2.52022	0.0117281	0.139233
BV898_08079	scaffold0056	31511	34694	+	3184	184	153	54	35	21	7	60	12	526	53.4628	-1.43651	0.788679	-1.82142	0.0685436	0.726668		RvY_14127	BDGG01000010	140585	143555	+	2971	156	125	150	196	83	120	99	74	1003	122.258	-0.596063	0.236775	-2.51742	0.0118218	0.140202
BV898_10067	scaffold0082	216103	227950	+	11848	38	22	96	132	18	4	36	13	359	32.2329	-1.0995	0.603931	-1.82058	0.0686715	0.726668		RvY_01815	BDGG01000001	5206150	5209410	+	3261	280	275	310	390	337	321	730	549	3192	394.692	0.743336	0.295489	2.51561	0.0118826	0.140779
BV898_19694	scaffold0651	8167	8933	+	767	60	65	39	40	49	11	84	58	406	48.7475	0.836306	0.459263	1.82097	0.0686108	0.726668		RvY_11888	BDGG01000007	87215	91421	+	4207	5587	4963	3779	4962	3254	3656	3175	3300	32676	4026.67	-0.400187	0.159148	-2.51457	0.0119179	0.141053
BV898_06363	scaffold0037	221808	223002	-	1195	83	79	187	109	54	17	303	73	905	87.8709	0.597511	0.328787	1.81732	0.0691685	0.730033		RvY_15814	BDGG01000012	1221770	1223530	-	1761	650	608	710	958	1328	1382	652	1075	7363	924.497	0.763435	0.303704	2.51375	0.0119456	0.141237
BV898_07478	scaffold0049	244994	246106	-	1113	7271	9421	14620	9682	4885	1151	16799	5706	69535	6868.16	0.202882	0.11161	1.81778	0.0690974	0.730033		RvY_09477	BDGG01000004	3504057	3506651	-	2595	795	699	774	900	909	1091	1005	785	6958	866.475	0.394102	0.156813	2.51319	0.0119644	0.141314
BV898_09720	scaffold0078	25750	29250	-	3501	4	4	6	1	3	1	20	3	42	4.21135	1.40288	0.772041	1.8171	0.0692011	0.730033		RvY_04318	BDGG01000002	2676104	2678518	-	2415	100	121	131	143	120	159	209	188	1171	145.15	0.562618	0.224	2.51169	0.0120154	0.141628
BV898_17847	scaffold0320	9730	16129	+	6400	103	136	289	239	87	22	494	177	1547	148.476	0.655143	0.360671	1.81646	0.0693003	0.730334		RvY_10468	BDGG01000005	1810710	1814250	+	3541	63	55	78	118	23	29	41	55	462	55.1284	-0.950578	0.378451	-2.51176	0.0120131	0.141628
BV898_13632	scaffold0154	69244	71086	-	1843	90	149	3	1	12	1	2	1	259	25.8722	-2.90005	1.59766	-1.81519	0.0694949	0.731641		RvY_07742	BDGG01000003	3669393	3670711	+	1319	765	649	279	339	217	231	235	231	2946	363.899	-1.05323	0.419435	-2.51107	0.0120367	0.141734
BV898_05941	scaffold0033	566256	572242	+	5987	100	102	15	9	12	3	10	1	252	26.2799	-2.12534	1.17122	-1.81464	0.0695791	0.731783		RvY_00530	BDGG01000001	1546227	1549079	+	2853	464	398	395	523	271	377	260	315	3003	367.832	-0.407829	0.162607	-2.50807	0.0121392	0.142796
BV898_04449	scaffold0022	145304	146683	+	1380	35546	42975	54692	44315	23468	4676	63165	26414	295251	29857	0.155554	0.0859131	1.8106	0.0702035	0.735188		RvY_17360	BDGG01000015	674936	676936	-	2001	200	155	81	108	46	75	63	66	794	97.3133	-1.02127	0.407279	-2.50755	0.0121573	0.142864
BV898_04564	scaffold0023	45039	49325	+	4287	183	219	232	214	77	22	183	75	1205	122.256	-0.423697	0.234055	-1.81024	0.0702581	0.735188		RvY_18582	BDGG01000019	445476	447007	+	1532	2031	1869	1389	1973	899	1160	1451	1448	12220	1494.22	-0.438394	0.174917	-2.5063	0.0122003	0.143223
BV898_06541	scaffold0039	48722	49665	-	944	565	594	1164	654	353	70	2093	764	6257	593.85	0.668235	0.368982	1.81102	0.0701375	0.735188		RvY_13497	BDGG01000009	283434	284223	+	790	3035	2686	2460	3366	4268	4554	2848	3394	26611	3331.75	0.533393	0.212865	2.50578	0.012218	0.143287
BV898_10284	scaffold0087	200968	201348	-	381	953	1137	4912	3320	991	253	10897	4606	27069	2502.42	1.24344	0.686637	1.81092	0.0701532	0.735188		RvY_02520	BDGG01000001	7005669	7007704	-	2036	460	398	342	455	197	241	321	340	2754	336.164	-0.477446	0.190762	-2.50283	0.0123204	0.143903
BV898_12158	scaffold0120	94058	97149	-	3092	158	223	972	775	164	41	2749	1367	6449	595.58	1.53762	0.848919	1.81127	0.070099	0.735188		RvY_15128	BDGG01000011	1205188	1205556	+	369	90	84	108	124	54	76	53	51	640	78.1679	-0.657418	0.262652	-2.503	0.0123145	0.143903
BV898_08013	scaffold0055	130383	133872	-	3490	3754	4589	7024	5249	2156	475	4562	1524	29333	2878.2	-0.355376	0.196372	-1.8097	0.0703416	0.735318		RvY_17882	BDGG01000016	1109980	1114596	-	4617	1787	1428	1313	1737	1082	1207	1217	1281	11052	1358.09	-0.259396	0.103606	-2.50367	0.0122913	0.143903
BV898_14680	scaffold0183	146988	150573	-	3586	131	165	215	135	13	10	154	54	877	79.4284	-0.869182	0.481414	-1.80548	0.0709999	0.741451		RvY_18394	BDGG01000018;BDGG01000018;BDGG01000018	609287;609287;609486	610171;610262;610262	-;-;-	976	272	255	152	202	86	69	164	98	1298	158.863	-0.973602	0.388911	-2.5034	0.0123005	0.143903
BV898_01983	scaffold0008	127622	133531	-	5910	892	1079	1913	1247	542	70	6605	2476	14824	1335.9	1.24585	0.691147	1.80259	0.0714529	0.745429		RvY_17605	BDGG01000016	109921	112986	-	3066	5004	4370	4441	5936	2612	3023	4048	4525	33959	4140.1	-0.355844	0.142244	-2.50165	0.0123617	0.144241
BV898_05156	scaffold0027	119940	122117	+	2178	1463	1946	3960	2694	953	288	8209	2631	22144	2071.85	0.77727	0.431398	1.80175	0.0715855	0.746061		RvY_15201	BDGG01000011	1402100	1402891	+	792	45	34	33	42	18	13	12	3	200	24.3536	-1.57438	0.629652	-2.50039	0.0124056	0.144607
BV898_02274	scaffold0009	554304	560540	-	6237	133	220	516	332	114	61	714	245	2335	239.767	0.747713	0.415337	1.80026	0.0718202	0.746252		RvY_05668	BDGG01000002	6829219	6833102	-	3884	3404	2811	3714	4802	2514	2821	2697	3005	25768	3149.49	-0.274371	0.109757	-2.4998	0.0124265	0.144705
BV898_13127	scaffold0140	155284	161080	+	5797	1073	1282	1012	1111	536	60	765	318	6157	605.343	-0.650548	0.361251	-1.80082	0.0717311	0.746252		RvY_07763	BDGG01000003	3714121	3715124	-	1004	1371	1377	759	1022	3212	3457	978	1770	13946	1790.12	1.20278	0.481254	2.49925	0.0124455	0.144781
BV898_14287	scaffold0172	99094	100880	-	1787	1285	1332	3771	2775	474	119	2524	707	12987	1128.04	-0.634945	0.352622	-1.80064	0.07176	0.746252		RvY_04919	BDGG01000002	4451492	4451963	-	472	21	25	16	16	7	3	6	9	103	12.6482	-1.53725	0.61557	-2.49728	0.0125152	0.144863
BV898_08103	scaffold0056	184038	188534	-	4497	45	86	2029	1428	10	3	432	119	4152	290.181	-2.28113	1.26796	-1.79905	0.0720114	0.746739		RvY_09161	BDGG01000004	2473042	2476536	+	3495	477	436	363	498	664	741	488	519	4186	524.891	0.587641	0.235286	2.49756	0.0125053	0.144863
BV898_12513	scaffold0127	238586	240022	-	1437	224	298	318	301	128	24	210	75	1578	157.038	-0.513531	0.285436	-1.79911	0.0720015	0.746739		RvY_11366	BDGG01000006	1005188	1009795	-	4608	108	103	55	110	32	21	63	41	533	64.4096	-1.13647	0.455053	-2.49744	0.0125092	0.144863
BV898_03407	scaffold0016	211332	213738	+	2407	0	0	1	1	4	0	2	1	9	1.08431	2.79637	1.55636	1.79674	0.0723776	0.749786		RvY_15931	BDGG01000012	1505655	1508463	+	2809	155	103	115	150	55	23	75	74	750	90.733	-1.07452	0.430111	-2.49823	0.0124815	0.144863
BV898_15085	scaffold0196	74310	77053	+	2744	137	153	2406	906	80	39	11076	2838	17635	1405.86	2.29138	1.27579	1.79605	0.0724868	0.750166		RvY_16994	BDGG01000014	1137807	1138364	-	558	204	221	139	213	60	54	138	117	1146	139.017	-0.972277	0.389305	-2.49747	0.0125084	0.144863
BV898_13809	scaffold0158	167545	173460	+	5916	183	290	842	739	182	27	241	95	2599	232.896	-0.885115	0.49309	-1.79504	0.0726477	0.75108		RvY_06383	BDGG01000002	8857083	8860239	+	3157	4977	4289	5050	6942	3141	3459	4552	4572	36982	4505.09	-0.301997	0.121012	-2.4956	0.0125744	0.145403
BV898_19246	scaffold0472	3922	7279	-	3358	306	470	631	391	198	62	840	327	3225	326.574	0.401421	0.224132	1.791	0.0732937	0.757002		RvY_09393	BDGG01000004	3186770	3187872	+	1103	752	715	773	947	706	798	886	960	6537	806.848	0.198539	0.0796083	2.49395	0.0126331	0.145937
BV898_18135	scaffold0340	33355	40494	-	7140	477	547	734	984	274	50	252	90	3408	332.993	-0.917354	0.512468	-1.79007	0.0734429	0.757787		RvY_17744	BDGG01000016	631012	636828	-	5817	1199	1214	141	188	178	220	41	36	3217	402.629	-2.41181	0.968883	-2.48927	0.0128007	0.147724
BV898_04499	scaffold0022	421502	426859	-	5358	985	1206	527	402	294	30	52	28	3524	352.495	-1.74452	0.97488	-1.78947	0.0735389	0.758022		RvY_00798	BDGG01000001	2252528	2253229	-	702	426	308	795	1050	886	1007	1225	1171	6868	848.106	0.894951	0.359645	2.48842	0.012831	0.147905
BV898_17905	scaffold0324	37570	45003	-	7434	9	25	102	47	10	4	315	97	609	52.11	1.64783	0.92148	1.78824	0.0737367	0.759305		RvY_03302	BDGG01000001	9129904	9131683	+	1780	745	658	746	974	287	337	654	547	4948	598.848	-0.659463	0.265082	-2.48777	0.0128546	0.147905
BV898_00004	scaffold0001	18199	23603	+	5405	1065	1788	542	315	1129	339	2427	933	8538	1083.88	1.22491	0.686043	1.78546	0.074186	0.761506		RvY_04649	BDGG01000002	3614572	3617632	-	3061	25680	22704	23626	31334	21918	25673	34055	30815	215805	26586.1	0.247281	0.0993909	2.48797	0.0128476	0.147905
BV898_08557	scaffold0062	87714	89454	-	1741	504	665	404	236	449	112	1051	317	3738	433.407	0.867702	0.485954	1.78557	0.0741696	0.761506		RvY_05959	BDGG01000002	7596776	7597254	+	479	3374	2981	5302	6814	5286	5561	6806	7251	43375	5347.16	0.578842	0.232738	2.4871	0.012879	0.148038
BV898_09629	scaffold0076	343497	345110	-	1614	128	146	609	303	92	5	211	66	1560	128.001	-0.956464	0.535694	-1.78547	0.0741853	0.761506		RvY_04044	BDGG01000002	1859043	1860640	+	1598	545	521	750	921	702	738	1210	1709	7096	873.001	0.78788	0.316949	2.48583	0.012925	0.148273
BV898_11069	scaffold0100	25944	27180	-	1237	3343	5060	3087	2090	3244	761	7163	2237	26985	3087.45	0.778413	0.436182	1.78461	0.0743251	0.761506		RvY_15055	BDGG01000011	964927	965928	+	1002	95	62	61	52	13	11	29	43	366	44.4867	-1.41836	0.570521	-2.48607	0.0129161	0.148273
BV898_12752	scaffold0132	121139	122944	-	1806	14	14	3	4	0	0	5	0	40	3.49424	-2.5957	1.45478	-1.78426	0.0743817	0.761506		RvY_15163	BDGG01000011	1315456	1316101	-	646	1393	1444	1366	1594	964	1170	1236	1051	10218	1258.55	-0.268165	0.107922	-2.48479	0.0129628	0.148559
BV898_13592	scaffold0153	50546	54657	+	4112	1418	1815	1055	872	535	82	627	256	6660	672.051	-0.90071	0.504827	-1.78419	0.074392	0.761506		RvY_12288	BDGG01000007	1271801	1272697	+	897	309	309	549	894	837	1155	738	720	5511	684.556	0.927603	0.373537	2.4833	0.0130173	0.149035
BV898_14415	scaffold0176	36631	38712	-	2082	492	657	1852	1211	490	134	2924	866	8626	816.605	0.702538	0.393937	1.78338	0.074525	0.762114		RvY_17040	BDGG01000014	1255772	1257016	+	1245	1515	1380	1109	1405	2364	2607	1512	1517	13409	1692.88	0.709715	0.285971	2.48177	0.0130731	0.149527
BV898_14632	scaffold0182	42331	60975	-	18645	230	276	1182	491	96	43	3938	1126	7382	623.77	1.5929	0.893799	1.78217	0.0747216	0.76337		RvY_02476	BDGG01000001	6881170	6882341	-	1172	692	582	274	381	140	167	236	332	2804	342.634	-1.05917	0.427006	-2.48047	0.013121	0.149927
BV898_11608	scaffold0109	23220	28124	-	4905	13	35	1	0	1	0	0	0	50	4.65122	-4.07671	2.28899	-1.78101	0.0749108	0.764107		RvY_00172	BDGG01000001	434467	437421	-	2955	9	6	7	19	2	2	0	0	45	5.17932	-3.12509	1.26083	-2.47859	0.0131904	0.150127
BV898_12013	scaffold0116	184505	195887	-	11383	44	66	1244	1390	17	1	232	139	3133	229.829	-2.24989	1.2634	-1.78082	0.0749414	0.764107		RvY_04039	BDGG01000002	1849466	1849901	+	436	712	660	1385	1859	1529	1614	2001	2047	11807	1457.25	0.797659	0.321817	2.47861	0.0131895	0.150127
BV898_07687	scaffold0051	373181	375785	-	2605	171	162	214	148	76	13	99	25	908	89.4463	-0.793603	0.445768	-1.78031	0.075026	0.764217		RvY_12712	BDGG01000008	87164	89156	+	1993	3212	2977	2579	3251	4598	5014	3171	3353	28155	3537.48	0.568721	0.229423	2.47892	0.0131781	0.150127
BV898_01013	scaffold0003	1156101	1158507	+	2407	428	426	570	593	180	51	437	129	2814	280.075	-0.484425	0.272205	-1.77963	0.0751364	0.764589		RvY_18693	BDGG01000020	258211	258999	-	789	225	201	459	578	440	499	837	859	4098	504.414	0.989106	0.39895	2.47927	0.0131651	0.150127
BV898_09879	scaffold0080	123410	125095	-	1686	1600	1915	3530	2516	1041	254	5746	2129	18731	1802.52	0.534986	0.30077	1.77872	0.0752853	0.765352		RvY_00799	BDGG01000001	2254181	2254901	-	721	1878	1760	1658	2121	3361	4014	1879	2085	18756	2367.13	0.766372	0.309292	2.47783	0.0132184	0.150205
BV898_06833	scaffold0042	398567	403931	-	5365	26	61	797	668	4	4	149	78	1787	131.394	-2.0575	1.15709	-1.77816	0.0753769	0.76553		RvY_15636	BDGG01000012	747457	749188	+	1732	888	764	1203	1595	165	278	737	645	6275	746.135	-1.17767	0.475306	-2.4777	0.0132233	0.150205
BV898_01079	scaffold0003	1426935	1428604	+	1670	146210	200878	275259	230366	126399	23752	286609	114491	1403964	142786	0.183884	0.103615	1.77467	0.0759519	0.770614		RvY_08236	BDGG01000003	5012938	5016427	-	3490	2195	2057	2442	2998	761	878	1850	1858	15039	1816.7	-0.752185	0.30368	-2.4769	0.0132528	0.150394
BV898_08338	scaffold0059	171147	171933	-	787	6683	8486	9681	7166	4851	1003	11590	4834	54294	5659.9	0.268891	0.151641	1.77321	0.0761944	0.772071		RvY_04528	BDGG01000002	3246422	3250118	-	3697	131	116	66	87	454	464	93	132	1543	201.324	1.68032	0.678785	2.47549	0.0133055	0.150843
BV898_16578	scaffold0252	18467	21510	-	3044	9	13	5	6	3	0	2	1	39	3.62228	-1.64862	0.9299	-1.7729	0.0762447	0.772071		RvY_04067	BDGG01000002;BDGG01000002	1941443;1941913	1942120;1942257	-;-	815	1266	1018	887	1077	2221	2578	1081	1280	11408	1448.28	0.904074	0.365289	2.47496	0.0133253	0.150879
BV898_04779	scaffold0024	370899	373170	-	2272	353	386	1929	1844	209	30	1000	192	5943	476.633	-1.10616	0.625323	-1.76894	0.0769046	0.777099		RvY_17581	BDGG01000016	28354	29066	+	713	24	33	17	17	5	12	6	6	120	14.78	-1.55808	0.629603	-2.4747	0.0133347	0.150879
BV898_08042	scaffold0055	264836	267790	-	2955	228	254	108	89	63	8	13	12	775	79.2063	-1.61735	0.914375	-1.7688	0.0769273	0.777099		RvY_00851	BDGG01000001	2390060	2390464	+	405	1175	917	933	1210	1201	1393	1072	1236	9137	1135.3	0.348958	0.141234	2.47078	0.0134818	0.152394
BV898_10612	scaffold0092	218306	224775	+	6470	2	2	55	54	0	0	11	2	126	8.74985	-2.67498	1.51252	-1.76857	0.0769665	0.777099		RvY_13426	BDGG01000009	50491	53566	-	3076	94	103	46	79	27	34	34	53	470	57.3001	-1.01947	0.412709	-2.47019	0.013504	0.152497
BV898_01842	scaffold0007	390084	399642	-	9559	1589	1790	3974	2903	1224	238	6860	2745	21323	2028.4	0.678945	0.384061	1.7678	0.0770938	0.777534		RvY_04718	BDGG01000002	3863288	3864600	+	1313	2146	1829	1778	2298	968	1090	1755	1609	13473	1642.79	-0.455916	0.184663	-2.46891	0.0135524	0.152894
BV898_03473	scaffold0016	511678	515442	+	3765	1659	1977	4367	2826	1116	260	8776	3151	24132	2249.87	0.799876	0.45257	1.76741	0.0771599	0.777534		RvY_18441	BDGG01000019	66953	68372	-	1420	732	771	476	569	1090	1276	719	916	6549	828.079	0.774434	0.313724	2.46852	0.0135672	0.152911
BV898_05021	scaffold0026	204112	211371	-	7260	160	180	713	588	78	17	337	116	2189	185.322	-0.855554	0.484387	-1.76626	0.077352	0.777695		RvY_13249	BDGG01000008	1562026	1564250	+	2225	150	130	101	140	42	87	90	55	795	96.7601	-0.812341	0.329236	-2.46735	0.0136116	0.153261
BV898_07036	scaffold0044	421709	426810	+	5102	385	446	1054	704	246	69	2074	755	5733	537.961	0.812941	0.460511	1.7653	0.0775131	0.777695		RvY_18379	BDGG01000018	580595	582744	-	2150	174	149	74	110	50	41	59	81	738	90.2618	-1.03115	0.417975	-2.46701	0.0136247	0.153261
BV898_10744	scaffold0094	263938	267669	-	3732	2559	3222	2371	1623	1830	433	4840	1935	18813	2073.3	0.62389	0.353406	1.76536	0.0775029	0.777695		RvY_17692	BDGG01000016	455366	465945	+	10580	12438	10642	9556	12195	8068	9114	7321	7177	76511	9427.37	-0.364605	0.147827	-2.46643	0.0136467	0.153359
BV898_15521	scaffold0212	2659	8222	+	5564	1002	1056	4310	3986	631	153	1530	635	13303	1180.5	-0.842331	0.477221	-1.76507	0.0775516	0.777695		RvY_09451	BDGG01000004	3383859	3385587	+	1729	12130	10557	11080	14591	13398	14400	11431	13803	101390	12575.2	0.275262	0.111627	2.46591	0.0136666	0.153435
BV898_18037	scaffold0333	44064	52858	+	8795	5	3	19	3	4	1	37	10	82	7.44895	1.39108	0.787674	1.76605	0.0773867	0.777695		RvY_11655	BDGG01000006	1902985	1905973	-	2989	515	436	286	357	240	245	196	209	2484	306.48	-0.715604	0.290301	-2.46504	0.0136997	0.153656
BV898_09172	scaffold0071	49623	50734	+	1112	330	535	225	153	612	167	409	142	2573	392.092	1.41773	0.803571	1.76428	0.0776842	0.778271		RvY_18374	BDGG01000018	571551	572498	+	948	1344	1261	1219	1540	1451	1753	1420	1418	11406	1417.56	0.306628	0.124435	2.46417	0.013733	0.153882
BV898_02655	scaffold0011	634860	636186	+	1327	153	256	50	48	50	2	46	12	617	59.8324	-1.58418	0.898678	-1.76279	0.0779354	0.780032		RvY_09996	BDGG01000005	480612	483653	-	3042	957	1045	692	938	1685	2165	1065	1023	9570	1211.84	0.850362	0.345142	2.4638	0.0137472	0.153891
BV898_12947	scaffold0136	148121	149985	-	1865	1686	2243	2450	2192	936	174	1169	422	11272	1122.15	-0.660578	0.374932	-1.76186	0.0780927	0.780293		RvY_16588	BDGG01000013	1647584	1650466	-	2883	3185	2782	2166	2777	1872	1990	1451	1436	17659	2178.17	-0.555441	0.225759	-2.46033	0.013881	0.155239
BV898_14242	scaffold0171	73258	75179	+	1922	1601	1944	3127	2661	1288	237	3571	1282	15711	1554.62	0.192886	0.109486	1.76175	0.0781122	0.780293		RvY_04727	BDGG01000002	3883818	3884471	-	654	350	310	361	515	436	424	430	457	3283	405.929	0.333556	0.135626	2.45938	0.0139175	0.155348
BV898_01569	scaffold0006	332580	338705	-	6126	61	83	97	126	11	11	58	24	471	47.165	-0.859196	0.487928	-1.76091	0.0782542	0.7807		RvY_11026	BDGG01000006	32416	33472	+	1057	148	193	249	325	263	308	361	331	2178	269.466	0.604353	0.245717	2.45955	0.013911	0.155348
BV898_12550	scaffold0128	130734	132476	-	1743	32	32	55	31	9	0	38	2	199	15.9378	-1.24423	0.706704	-1.76061	0.0783038	0.7807		RvY_07806	BDGG01000003	3820740	3821383	+	644	5163	4383	3244	4533	5812	6535	5140	4807	39617	4958.09	0.500461	0.203529	2.45892	0.0139356	0.155399
BV898_00712	scaffold0002	1484861	1495278	+	10418	4	11	97	34	12	0	627	80	865	62.6208	2.45895	1.39797	1.75894	0.0785883	0.781719		RvY_06151	BDGG01000002	8165338	8166970	-	1633	985	884	1652	2075	1518	1714	2602	2488	13918	1713.4	0.711591	0.289478	2.45818	0.0139642	0.155437
BV898_04482	scaffold0022	274167	275769	+	1603	749	1084	1579	1067	608	144	1459	688	7378	764.255	0.238526	0.135622	1.75875	0.0786192	0.781719		RvY_17388	BDGG01000015	751278	754713	+	3436	1627	1522	1225	1633	1065	1140	895	945	10052	1238.44	-0.434193	0.176635	-2.45814	0.0139658	0.155437
BV898_11256	scaffold0103	86322	92535	-	6214	118	174	31	24	28	3	20	13	411	41.7136	-1.59608	0.907546	-1.75868	0.0786326	0.781719		RvY_06323	BDGG01000002	8698293	8699647	+	1355	807	845	742	1007	1204	1313	852	1022	7792	974.67	0.513788	0.209207	2.45588	0.0140539	0.156117
BV898_11955	scaffold0115	185917	187057	-	1141	1324	1622	1994	1581	761	125	1724	577	9708	945.046	-0.288382	0.164299	-1.75523	0.0792204	0.786806		RvY_12413	BDGG01000007	1639475	1641481	+	2007	1197	1045	1357	1636	834	834	914	1172	8989	1098.26	-0.347583	0.14153	-2.45589	0.0140538	0.156117
BV898_03836	scaffold0018	652081	654858	-	2778	1056	1320	1263	1145	866	142	2027	742	8561	889.705	0.367922	0.209827	1.75345	0.0795246	0.78879		RvY_17960	BDGG01000017	235978	236525	-	548	995	908	948	1187	1470	1761	1137	1048	9454	1184.41	0.572115	0.233129	2.45407	0.014125	0.156756
BV898_16461	scaffold0247	73785	74328	+	544	129	159	160	118	62	11	57	25	721	72.7089	-0.838176	0.478156	-1.75293	0.0796134	0.78879		RvY_13511	BDGG01000009	317233	318585	-	1353	16183	14365	11147	14780	9636	11185	9424	10219	96939	11942.5	-0.353837	0.144449	-2.44955	0.0143033	0.158431
BV898_17957	scaffold0328	11346	14178	+	2833	204	172	1077	728	97	20	396	141	2835	234.538	-0.975632	0.556636	-1.75273	0.0796488	0.78879		RvY_19212	BDGG01000026	17509	18644	+	1136	1160	1126	1303	1815	1503	1270	1749	1909	11835	1461.32	0.392215	0.160108	2.44968	0.0142982	0.158431
BV898_00997	scaffold0003	1086810	1087211	+	402	180	205	1446	1443	109	13	300	269	3965	321.913	-1.37447	0.785641	-1.74948	0.0802075	0.793564		RvY_12842	BDGG01000008	439455	440316	-	862	169	161	86	110	64	79	52	50	771	95.1072	-0.982668	0.40135	-2.44841	0.014349	0.158785
BV898_04764	scaffold0024	256557	260106	+	3550	31	42	23	29	0	1	25	0	151	12.8693	-2.14739	1.22798	-1.74871	0.0803407	0.794122		RvY_12431	BDGG01000007	1677426	1681014	-	3589	248	188	178	206	33	73	135	123	1184	143.064	-1.08832	0.444981	-2.44576	0.0144545	0.159801
BV898_10355	scaffold0088	144816	149263	+	4448	390	416	590	530	160	28	383	254	2751	265.656	-0.422137	0.241682	-1.74666	0.0806957	0.79687		RvY_04896	BDGG01000002	4329331	4335212	+	5882	599	606	638	813	431	520	579	543	4729	579.681	-0.228413	0.0934356	-2.4446	0.0145012	0.160163
BV898_03525	scaffold0016	720571	730508	-	9938	37	47	152	110	13	9	49	10	427	39.4469	-1.03158	0.591329	-1.74452	0.0810691	0.799795		RvY_17377	BDGG01000015	727363	730882	-	3520	218	256	152	187	99	123	135	89	1259	155.21	-0.755371	0.309235	-2.4427	0.0145776	0.160854
BV898_02062	scaffold0008	472392	474231	-	1840	252	333	850	756	66	22	532	185	2996	254.138	-0.844207	0.48452	-1.74236	0.081446	0.801983		RvY_18853	BDGG01000021	241690	244958	-	3269	110	111	80	109	33	41	41	86	611	74.1762	-0.928455	0.380166	-2.44224	0.0145965	0.160909
BV898_13858	scaffold0159	178906	187980	-	9075	110	189	105	99	47	10	43	13	616	62.5597	-1.08766	0.624141	-1.74264	0.0813958	0.801983		RvY_13703	BDGG01000009	831351	834261	+	2911	651	534	543	616	311	363	509	449	3976	487.189	-0.408861	0.167508	-2.44084	0.014653	0.161072
BV898_00725	scaffold0002	1535455	1536849	-	1395	447	603	788	524	220	57	492	128	3259	319.749	-0.513293	0.294774	-1.74131	0.0816296	0.803028		RvY_17632	BDGG01000016	230586	232616	+	2031	242	193	167	211	98	153	67	106	1237	151.391	-0.809472	0.331614	-2.44101	0.0146464	0.161072
BV898_10278	scaffold0087	182123	188252	-	6130	469	520	358	317	171	29	113	58	2035	208.602	-1.05879	0.608557	-1.73984	0.0818867	0.804792		RvY_18510	BDGG01000019	225694	228412	+	2719	6743	6254	3699	4860	3061	3859	3092	3145	34713	4282.4	-0.596663	0.244438	-2.44096	0.0146484	0.161072
BV898_04974	scaffold0025	667391	670349	+	2959	0	0	0	1	2	0	1	2	6	0.785608	3.09794	1.78301	1.73747	0.0823036	0.808121		RvY_07853	BDGG01000003	3939667	3942398	-	2732	1106	1008	1020	1310	1047	1242	1157	1144	9034	1117.56	0.179633	0.0736321	2.4396	0.0147035	0.161473
BV898_15122	scaffold0197	136458	136673	-	216	71	77	94	98	22	0	76	36	474	41.2499	-0.779733	0.449076	-1.7363	0.08251	0.808613		RvY_04889	BDGG01000002	4303535	4304920	-	1386	947	902	722	889	1319	1698	950	1011	8438	1061.68	0.660406	0.270894	2.43787	0.014774	0.162093
BV898_16311	scaffold0241	97719	100184	+	2466	21	36	398	221	13	23	1481	462	2655	229.507	2.01039	1.15771	1.73651	0.082473	0.808613		RvY_10250	BDGG01000005	1202837	1206284	-	3448	404	305	545	752	486	733	790	854	4869	597.847	0.655402	0.268905	2.4373	0.0147973	0.162175
BV898_04825	scaffold0024	691831	693794	-	1964	8	6	21	20	1	0	9	4	69	5.48428	-1.28092	0.73814	-1.73534	0.0826802	0.808906		RvY_18890	BDGG01000021;BDGG01000021	350006;351065	354277;356524	+;+	6519	125	123	270	346	30	19	85	121	1119	131.636	-1.64279	0.6741	-2.43701	0.0148094	0.162175
BV898_04918	scaffold0025	416249	420250	+	4002	25	11	3	2	1	0	5	1	48	4.57079	-2.22877	1.28441	-1.73525	0.0826961	0.808906		RvY_12732	BDGG01000008	139644	141700	+	2057	2031	1860	1796	2403	1834	1935	2702	2727	17288	2132.8	0.30771	0.126382	2.43476	0.0149015	0.163029
BV898_08082	scaffold0056	42326	50339	+	8014	902	1065	1334	1276	598	51	502	152	5880	560.887	-0.893409	0.51508	-1.73451	0.0828284	0.809434		RvY_00840	BDGG01000001	2366155	2366934	+	780	5387	4631	3619	4767	8162	9717	4809	5149	46241	5840.78	0.74393	0.305681	2.43368	0.0149463	0.163171
BV898_01043	scaffold0003	1275549	1277529	-	1981	381	496	1088	895	150	42	700	287	4039	363.215	-0.551157	0.318163	-1.73231	0.0832177	0.810942		RvY_08723	BDGG01000004	1160206	1163160	+	2955	85	92	91	128	15	28	50	70	559	66.871	-1.18383	0.486487	-2.43342	0.0149568	0.163171
BV898_02738	scaffold0012	113732	115871	-	2140	813	989	1321	935	518	62	669	264	5571	541.106	-0.550599	0.31778	-1.73264	0.0831589	0.810942		RvY_10117	BDGG01000005	856266	862466	+	6201	479	433	633	813	210	223	381	469	3641	438.102	-0.755272	0.310335	-2.43373	0.0149442	0.163171
BV898_11406	scaffold0105	185364	191361	+	5998	12	14	9	6	11	0	33	16	101	9.84523	1.09769	0.633494	1.73276	0.0831386	0.810942		RvY_08156	BDGG01000003	4779416	4782464	-	3049	1925	1766	1477	1966	631	683	1347	1436	11231	1363.88	-0.700032	0.287869	-2.43177	0.0150253	0.163764
BV898_07888	scaffold0054	1954	3372	-	1419	3	2	6	2	0	0	1	0	14	1.05918	-2.20484	1.27399	-1.73066	0.0835129	0.811736		RvY_13911	BDGG01000009;BDGG01000009;BDGG01000009	1459428;1459428;1461131	1462621;1462861;1463080	+;+;+	3653	1	5	10	14	0	0	1	0	31	3.55943	-4.45445	1.8321	-2.43133	0.0150435	0.163809
BV898_10882	scaffold0096	242336	250779	+	8444	245	322	247	260	206	44	394	211	1929	215.89	0.515597	0.297941	1.73054	0.0835345	0.811736		RvY_13486	BDGG01000009	255894	256457	+	564	341	322	207	313	441	277	524	1393	3818	472.683	1.24481	0.51256	2.42862	0.0151564	0.164742
BV898_18058	scaffold0335	43449	46283	-	2835	2577	3261	4751	3877	1773	354	5724	2166	24483	2407.94	0.175494	0.101374	1.73115	0.0834245	0.811736		RvY_14964	BDGG01000011	653019	657541	-	4523	381	345	489	569	85	85	274	294	2522	302.08	-1.17566	0.484091	-2.42859	0.0151577	0.164742
BV898_01529	scaffold0006	181257	183599	-	2343	37	60	136	174	14	9	61	6	497	44.8427	-1.21162	0.701227	-1.72786	0.0840135	0.813999		RvY_09194	BDGG01000004	2593400	2594048	-	649	1406	1286	1127	1575	2109	2430	1502	1405	12840	1611.81	0.617259	0.254411	2.42623	0.0152566	0.165662
BV898_01744	scaffold0006	997972	998522	+	551	277	339	597	496	453	60	553	242	3017	328.401	0.569656	0.329762	1.72748	0.084082	0.813999		RvY_10371	BDGG01000005	1557437	1557826	-	390	350	366	264	351	816	1051	361	372	3931	501.98	1.11992	0.461731	2.42548	0.0152882	0.165727
BV898_04406	scaffold0021	751760	753165	+	1406	101	134	228	116	65	9	95	21	769	71.9724	-0.728082	0.421442	-1.7276	0.0840604	0.813999		RvY_11035	BDGG01000006	65669	69708	-	4040	559	473	129	159	144	106	91	59	1720	214.046	-1.60077	0.659999	-2.42541	0.0152913	0.165727
BV898_16205	scaffold0237	68398	77378	-	8981	697	848	871	766	340	52	228	64	3866	380.94	-1.0741	0.621678	-1.72774	0.0840348	0.813999		RvY_08226	BDGG01000003	4983666	4985367	-	1702	2428	2215	2429	3271	724	570	896	2426	14959	1795.32	-1.0613	0.437758	-2.42439	0.0153341	0.166035
BV898_10667	scaffold0093	180930	182752	-	1823	497	672	1610	980	513	78	2368	980	7698	728.528	0.677958	0.392608	1.72681	0.0842027	0.814405		RvY_07371	BDGG01000003	2682495	2683217	+	723	254	295	158	190	686	769	258	277	2887	372.402	1.29246	0.533329	2.42338	0.0153769	0.166344
BV898_16202	scaffold0237	53598	57714	+	4117	211	291	477	150	94	24	117	42	1406	136.197	-0.878837	0.509229	-1.72582	0.0843796	0.815355		RvY_05855	BDGG01000002	7347835	7350312	+	2478	1617	1440	1400	1938	1137	1240	1445	1410	11627	1426.39	-0.157863	0.0651721	-2.42224	0.0154251	0.166709
BV898_07263	scaffold0047	111912	118048	-	6137	116	111	210	158	62	104	202	82	1045	166.576	1.34598	0.780237	1.7251	0.08451	0.815685		RvY_07381	BDGG01000003	2700296	2700916	+	621	1113	969	1267	1724	1154	1344	1968	2124	11663	1432.73	0.505644	0.208814	2.42151	0.0154563	0.166716
BV898_15973	scaffold0229	46413	48634	-	2222	404	431	327	259	158	23	183	53	1838	184.134	-0.895878	0.519423	-1.72476	0.0845714	0.815685		RvY_08849	BDGG01000004	1538918	1540606	+	1689	1199	1081	1046	1338	856	805	539	729	7593	933.842	-0.524086	0.216456	-2.42121	0.015469	0.166716
BV898_00017	scaffold0001	86225	87898	-	1674	285	235	190	181	61	22	52	20	1046	110.176	-1.20319	0.698733	-1.72196	0.0850774	0.815851		RvY_14064	BDGG01000009	1868949	1870549	-	1601	440	328	360	494	237	326	322	273	2780	339.585	-0.35117	0.145037	-2.42125	0.0154674	0.166716
BV898_01335	scaffold0005	206415	208672	-	2258	681	695	1527	1108	491	99	2021	940	7562	740.92	0.502193	0.291667	1.7218	0.0851058	0.815851		RvY_15176	BDGG01000011	1334976	1336507	-	1532	750	719	750	916	691	818	1278	1305	7227	891.542	0.494828	0.204598	2.41854	0.015583	0.167675
BV898_04323	scaffold0021	408646	411638	+	2993	0	1	10	4	1	2	13	10	41	5.13327	1.91941	1.11393	1.7231	0.0848704	0.815851		RvY_18383	BDGG01000018	588903	589826	+	924	913	790	1150	1488	1100	1188	1421	1580	9630	1186.08	0.423765	0.175222	2.41845	0.0155869	0.167675
BV898_04778	scaffold0024	351054	364372	+	13319	8	13	3	1	0	0	2	1	28	2.51178	-2.36328	1.37107	-1.72368	0.0847648	0.815851		RvY_00808	BDGG01000001	2281457	2282684	+	1228	756	734	651	825	526	611	526	550	5179	637.918	-0.292689	0.121112	-2.41668	0.0156629	0.168176
BV898_05660	scaffold0031	381286	393716	+	12431	21	17	1	2	1	0	4	1	47	4.48969	-2.37685	1.38028	-1.72201	0.0850682	0.815851		RvY_03709	BDGG01000002;BDGG01000002	915052;915191	915717;916045	+;+	994	4779	4667	4173	5619	4149	4766	5270	5399	38822	4791.99	0.151334	0.0626325	2.41622	0.0156827	0.168176
BV898_07944	scaffold0054	261993	268111	+	6119	552	459	4	3	46	6	3	3	1076	112.235	-2.91866	1.69405	-1.72289	0.0849086	0.815851		RvY_14454	BDGG01000010	1091834	1092449	-	616	959	841	765	934	1287	1374	950	981	8091	1015.3	0.533585	0.220765	2.41699	0.0156496	0.168176
BV898_08639	scaffold0063	157033	161480	-	4448	78	108	146	116	56	5	37	12	558	52.7431	-1.0066	0.584906	-1.72097	0.0852571	0.815851		RvY_15533	BDGG01000012	490958	492253	-	1296	156	149	231	379	313	455	356	287	2326	287.92	0.797271	0.329995	2.41601	0.0156916	0.168176
BV898_12694	scaffold0131	57431	63880	+	6450	0	1	0	0	1	1	1	1	5	1.28517	2.9549	1.71637	1.7216	0.0851421	0.815851		RvY_05860	BDGG01000002	7367604	7369589	-	1986	680	623	519	651	1530	1671	584	750	7008	894.557	1.03402	0.4282	2.41479	0.0157442	0.168272
BV898_13288	scaffold0144	214979	217085	+	2107	11	18	111	104	0	1	33	10	288	21.6363	-1.91541	1.11313	-1.72074	0.0852981	0.815851		RvY_13015	BDGG01000008	918296	922112	-	3817	390	384	412	566	768	989	502	462	4473	562.574	0.797098	0.330051	2.41508	0.0157318	0.168272
BV898_17048	scaffold0276	54690	57239	-	2550	0	0	59	28	0	0	1	1	89	5.82841	-4.02158	2.33993	-1.71867	0.0856738	0.818687		RvY_13339	BDGG01000008	1833955	1836976	-	3022	613	526	30	51	55	86	32	13	1406	175.643	-2.61762	1.08399	-2.4148	0.015744	0.168272
BV898_17792	scaffold0316	44601	48390	-	3790	765	1188	1585	1297	587	105	2979	1499	10005	977.661	0.675417	0.393787	1.71518	0.0863121	0.824026		RvY_17046	BDGG01000014;BDGG01000014	1271547;1271840	1271843;1272295	-;-	749	328	333	332	427	799	822	438	347	3826	485.984	0.92764	0.384477	2.41273	0.0158335	0.169071
BV898_15988	scaffold0230	2663	8301	-	5639	109	156	2400	2253	41	14	795	185	5953	434.971	-1.81637	1.0599	-1.71372	0.0865802	0.825823		RvY_09515	BDGG01000004	3640886	3642676	-	1791	966	854	1244	1695	1135	1358	1836	1793	10881	1337.2	0.500834	0.208054	2.40723	0.0160742	0.171483
BV898_00814	scaffold0003	184722	187529	+	2808	201	255	801	494	158	40	1537	701	4187	391.157	1.03721	0.605473	1.71306	0.0867009	0.826214		RvY_18605	BDGG01000020	17347	18087	-	741	14927	13193	12345	15322	16479	20007	14732	14536	121541	15156.7	0.373371	0.155182	2.40602	0.0161272	0.17189
BV898_00945	scaffold0003	865737	880037	+	14301	0	1	13	5	1	0	55	23	98	8.36466	2.56216	1.49724	1.71126	0.0870339	0.827862		RvY_17375	BDGG01000015	721442	723716	-	2275	293	264	527	680	25	22	221	168	2200	258.183	-1.91535	0.796604	-2.40439	0.0161996	0.172502
BV898_07818	scaffold0053	13348	14573	+	1226	3853	4993	8607	7243	2889	635	12089	7043	47352	4746.3	0.577658	0.337557	1.71129	0.0870279	0.827862		RvY_10197	BDGG01000005	1055362	1055550	+	189	35	43	35	56	7	3	26	13	218	26.017	-1.67193	0.695845	-2.40273	0.016273	0.173041
BV898_10585	scaffold0092	79214	87711	+	8498	714	991	3055	2663	612	62	1407	500	10004	863.151	-0.777783	0.45484	-1.71001	0.0872631	0.82928		RvY_10292	BDGG01000005	1318024	1320048	+	2025	1173	1023	954	1208	2223	2196	1166	1170	11113	1408.09	0.792238	0.329791	2.40224	0.016295	0.173041
BV898_09383	scaffold0073	336238	337739	-	1502	17806	24754	42810	30741	13044	2976	63647	24616	220394	21268.3	0.470253	0.275192	1.70882	0.0874849	0.830625		RvY_18268	BDGG01000018	257281	257592	-	312	1700	1418	960	1184	2619	2633	1722	1444	13680	1737.19	0.818734	0.340794	2.40243	0.0162864	0.173041
BV898_02319	scaffold0009	828553	829453	+	901	18	10	15	6	3	1	6	2	61	6.11715	-1.26219	0.742162	-1.7007	0.0890003	0.83738		RvY_04829	BDGG01000002	4151104	4158810	-	7707	326	297	358	461	184	265	266	303	2460	299.458	-0.375043	0.156155	-2.40173	0.0163178	0.173124
BV898_04996	scaffold0026	75650	79241	-	3592	7	5	1	1	0	0	0	0	14	1.31364	-3.17815	1.86877	-1.70067	0.0890055	0.83738		RvY_12851	BDGG01000008	460276	463561	+	3286	9	13	9	15	3	4	1	4	58	6.96633	-1.80171	0.750334	-2.40121	0.016341	0.173211
BV898_06716	scaffold0041	385753	389750	+	3998	6	4	13	8	0	0	5	2	38	2.98096	-1.43631	0.843355	-1.7031	0.0885499	0.83738		RvY_09077	BDGG01000004	2228256	2230132	-	1877	2315	1948	2616	3214	2374	2528	3596	3436	22027	2714.45	0.371172	0.154621	2.40052	0.0163717	0.173378
BV898_09117	scaffold0070	167920	175346	-	7427	0	0	3	0	1	0	11	3	18	1.48613	2.91276	1.71245	1.70094	0.0889551	0.83738		RvY_03700	BDGG01000002	878035	880480	+	2446	810	659	292	451	273	283	115	90	2973	366.347	-1.38649	0.577877	-2.39928	0.0164271	0.173806
BV898_10435	scaffold0089	279527	283539	-	4013	325	298	1371	1214	256	17	561	165	4207	351.016	-0.990286	0.580965	-1.70455	0.088278	0.83738		RvY_07005	BDGG01000003	1666603	1666863	-	261	20	31	18	16	101	51	18	78	333	43.2899	1.67537	0.698455	2.39868	0.0164541	0.173933
BV898_11396	scaffold0105	142286	150122	-	7837	562	770	1261	1171	523	117	1388	578	6370	648.728	0.294545	0.17294	1.70316	0.0885373	0.83738		RvY_14905	BDGG01000011	493950	496281	+	2332	362	334	492	650	136	170	330	316	2790	334.691	-0.827088	0.344876	-2.39822	0.0164751	0.173995
BV898_11904	scaffold0114	170849	172938	-	2090	3	0	69	65	0	0	7	3	147	10.2595	-3.12281	1.83545	-1.70139	0.0888704	0.83738		RvY_03639	BDGG01000002	719997	721772	-	1776	492	456	332	356	235	263	277	249	2660	328.576	-0.565864	0.236227	-2.39543	0.016601	0.174847
BV898_12021	scaffold0116	224656	225170	+	515	169	260	656	498	188	21	1575	753	4120	380.033	1.16909	0.686642	1.70263	0.0886381	0.83738		RvY_06165	BDGG01000002;BDGG01000002;BDGG01000002	8285362;8285362;8287144	8288644;8289179;8289179	-;-;-	3818	6696	5923	3049	4127	2830	3094	2141	2788	30648	3785.19	-0.749255	0.312719	-2.39594	0.0165779	0.174847
BV898_13828	scaffold0159	30386	31285	-	900	11	8	97	152	7	2	21	14	312	25.5137	-1.62903	0.957078	-1.70208	0.0887394	0.83738		RvY_15851	BDGG01000012	1314717	1316231	-	1515	876	714	785	968	546	620	325	470	5304	650.419	-0.621633	0.259498	-2.39552	0.0165966	0.174847
BV898_19272	scaffold0476	13412	15116	+	1705	1	3	0	0	5	3	3	0	15	3.82809	3.09586	1.81708	1.70375	0.0884271	0.83738		RvY_07611	BDGG01000003	3316376	3318310	+	1935	310	246	236	256	497	464	318	301	2628	332.695	0.737316	0.308293	2.39161	0.0167747	0.176435
BV898_02452	scaffold0010	553952	558033	-	4082	586	730	1021	712	499	59	1955	557	6119	578.715	0.50891	0.299684	1.69815	0.089479	0.840307		RvY_07903	BDGG01000003	4057498	4058508	-	1011	33	30	9	11	8	4	2	2	99	12.2856	-2.23417	0.934236	-2.39144	0.0167823	0.176435
BV898_04553	scaffold0022	733896	736074	+	2179	2656	3455	4065	3062	1736	330	6621	2396	24321	2395.51	0.346544	0.204035	1.69845	0.0894228	0.840307		RvY_15458	BDGG01000012	285891	294917	+	9027	710	660	618	810	268	225	551	505	4347	527.428	-0.743828	0.311106	-2.39092	0.0168064	0.176528
BV898_03009	scaffold0014	94975	104603	-	9629	753	831	1691	1160	603	90	2682	1015	8825	837.679	0.553739	0.326263	1.69722	0.0896557	0.841022		RvY_17743	BDGG01000016	627095	630339	+	3245	508	424	664	879	264	254	373	508	3874	466.442	-0.689208	0.288385	-2.38989	0.0168535	0.176863
BV898_05056	scaffold0026	369953	371248	+	1296	464	409	642	465	289	48	871	343	3531	352.634	0.322147	0.189846	1.69689	0.0897177	0.841022		RvY_07404	BDGG01000003	2753645	2754635	-	991	277	231	449	616	448	565	675	642	3903	480.494	0.718651	0.300759	2.38946	0.0168734	0.176911
BV898_15940	scaffold0228	32805	33971	-	1167	1771	2231	5197	4186	1284	243	2170	1062	18144	1720.21	-0.505889	0.298245	-1.69622	0.0898443	0.841447		RvY_06097	BDGG01000002	7947272	7948314	+	1043	615	516	489	636	842	907	636	603	5244	657.436	0.553331	0.231649	2.38867	0.0169096	0.17713
BV898_10009	scaffold0081	313140	315678	-	2539	98	111	66	75	224	67	58	16	715	127.755	1.71106	1.00946	1.69503	0.0900698	0.842035		RvY_07433	BDGG01000003	2814856	2815398	-	543	296	286	281	303	464	563	275	416	2884	362.943	0.693233	0.29051	2.38626	0.0170208	0.178134
BV898_12122	scaffold0119	121279	125582	+	4304	1320	1589	1170	1171	630	82	581	291	6834	690.285	-0.789002	0.465467	-1.69508	0.0900608	0.842035		RvY_09026	BDGG01000004	2059957	2063224	+	3268	848	791	562	813	542	471	360	412	4799	591.061	-0.610309	0.255931	-2.38466	0.0170949	0.178748
BV898_03993	scaffold0019	573365	575004	-	1640	204	211	445	273	128	34	505	209	2009	199.777	0.375873	0.222122	1.69219	0.090609	0.843267		RvY_03552	BDGG01000002	465610	470925	-	5316	1006	916	618	771	196	100	414	584	4605	558.394	-1.27739	0.535832	-2.38394	0.0171285	0.178938
BV898_04268	scaffold0021	159688	167755	+	8068	526	752	2143	1417	322	58	1282	307	6807	583.473	-0.638514	0.377187	-1.69283	0.0904877	0.843267		RvY_11118	BDGG01000006	315531	317976	+	2446	5316	4492	1389	1864	1425	1700	1037	1097	18320	2272.49	-1.20594	0.50594	-2.38356	0.017146	0.178959
BV898_07099	scaffold0045	252154	255817	+	3664	584	704	1636	1114	288	104	3799	1567	9796	915.238	1.00423	0.593044	1.69334	0.0903901	0.843267		RvY_04141	BDGG01000002	2155844	2157669	-	1826	1487	1264	1003	1324	779	1015	654	835	8361	1027.89	-0.500569	0.210042	-2.38318	0.0171637	0.178982
BV898_09647	scaffold0077	32276	36397	-	4122	189	193	791	641	109	38	2336	956	5253	474.185	1.36933	0.809121	1.69236	0.0905769	0.843267		RvY_14162	BDGG01000010	228146	230894	-	2749	323	311	523	674	168	198	302	321	2820	338.762	-0.755146	0.317152	-2.38102	0.0172647	0.179873
BV898_12284	scaffold0122	226759	231341	+	4583	138	160	240	227	60	20	55	32	932	94.7786	-0.88502	0.522801	-1.69284	0.090485	0.843267		RvY_16585	BDGG01000013	1640666	1643155	-	2490	3590	3129	3119	3972	3103	3449	3453	3667	27482	3395.55	0.115624	0.0485947	2.37936	0.0173428	0.180524
BV898_01854	scaffold0007	448860	450763	-	1904	520	806	1005	887	521	117	1035	471	5362	571.867	0.322304	0.191051	1.68701	0.0916022	0.844159		RvY_07329	BDGG01000003	2594738	2595454	-	717	776	709	884	1329	924	955	1260	1387	8224	1010.54	0.433913	0.182549	2.37697	0.0174556	0.181535
BV898_03369	scaffold0016	41490	42633	-	1144	75	111	107	87	31	11	36	15	473	49.2684	-0.87268	0.516544	-1.68946	0.0911314	0.844159		RvY_13062	BDGG01000008	1075631	1078730	+	3100	2375	2331	1743	2311	1340	1786	1625	1566	15077	1855.16	-0.351752	0.148062	-2.37571	0.0175151	0.18199
BV898_03999	scaffold0019	586242	601581	-	15340	205	187	277	260	75	24	114	26	1168	117.392	-0.853733	0.505835	-1.68777	0.0914555	0.844159		RvY_15893	BDGG01000012	1409929	1411817	-	1889	1974	1697	2454	3095	2506	2796	2696	2671	19889	2458.53	0.357769	0.150696	2.37411	0.0175912	0.182617
BV898_08287	scaffold0058	331320	335089	-	3770	24	20	80	63	8	1	36	15	247	20.5246	-0.920364	0.544372	-1.69069	0.0908964	0.844159		RvY_17292	BDGG01000015	504339	505220	-	882	1891	1777	1926	2423	1707	2148	3578	2920	18370	2264.34	0.483623	0.203801	2.37302	0.0176434	0.182995
BV898_13277	scaffold0144	169766	172464	-	2699	15	30	97	86	7	11	79	263	588	72.5395	1.76574	1.0456	1.68874	0.0912697	0.844159		RvY_16357	BDGG01000013	950833	951831	+	999	592	519	555	752	534	715	636	680	4983	614.39	0.218532	0.0921474	2.37155	0.0177138	0.183561
BV898_13329	scaffold0146	16843	17904	-	1062	64	75	475	422	23	4	148	83	1294	102.757	-1.30869	0.775618	-1.68728	0.091549	0.844159		RvY_17604	BDGG01000016	108139	109053	+	915	813	823	2065	2703	1816	2395	3340	4136	18091	2219.88	1.01206	0.426922	2.3706	0.0177591	0.183865
BV898_14026	scaffold0164	105777	107700	-	1924	1015	1332	3166	2193	916	181	5060	1933	15796	1490.55	0.662071	0.392323	1.68756	0.0914948	0.844159		RvY_05521	BDGG01000002	6331644	6333826	-	2183	1647	1432	1764	2286	1016	1157	1475	1567	12344	1504.01	-0.321905	0.135852	-2.36954	0.0178105	0.1841
BV898_14691	scaffold0184	35121	42557	+	7437	4	4	56	24	5	4	112	47	256	24.1967	1.63912	0.969573	1.69055	0.090922	0.844159		RvY_12306	BDGG01000007	1335647	1336988	-	1342	9400	8241	8635	11039	13872	16563	9802	9324	86876	10889.3	0.562366	0.237338	2.36947	0.0178136	0.1841
BV898_16041	scaffold0231	94031	94270	-	240	420	391	1964	1651	428	84	4360	2476	11774	1114.68	1.3092	0.774778	1.68977	0.0910716	0.844159		RvY_05581	BDGG01000002	6563600	6565072	+	1473	743	616	686	858	1409	1386	686	892	7276	918.403	0.753479	0.31805	2.36906	0.0178334	0.18414
BV898_18293	scaffold0353	6476	7092	-	617	469	522	3263	2444	227	45	1250	454	8674	696.557	-1.09067	0.645902	-1.6886	0.0912958	0.844159		RvY_18979	BDGG01000022	216337	218538	+	2202	258	259	433	554	377	462	913	725	3981	489.633	0.848633	0.358628	2.36633	0.0179653	0.185337
BV898_18325	scaffold0356	1701	4719	-	3019	131	136	90	79	25	7	69	47	584	58.54	-0.800262	0.473636	-1.68961	0.0911018	0.844159		RvY_01389	BDGG01000001	4017415	4018998	-	1584	1527	1337	1719	2193	1551	1714	2454	2375	14870	1830.63	0.385071	0.162763	2.36584	0.0179893	0.185419
BV898_01571	scaffold0006	351658	354166	+	2509	85	108	602	451	65	8	234	66	1619	130.433	-1.05024	0.622733	-1.68651	0.0916981	0.844292		RvY_15991	BDGG01000012	1654806	1661248	+	6443	891	804	372	491	2243	2344	693	730	8568	1110.88	1.38336	0.585792	2.36152	0.0182002	0.187426
BV898_01753	scaffold0006	1026470	1027013	-	544	1820	1795	3263	2517	1246	199	5341	2377	18558	1803.38	0.54598	0.324124	1.68448	0.0920891	0.846385		RvY_00293	BDGG01000001	893735	894088	+	354	1002	1047	922	1146	1244	1744	1216	1065	9386	1172.57	0.488638	0.20707	2.35977	0.0182864	0.188147
BV898_06113	scaffold0035	230539	231543	-	1005	819	926	2098	1652	628	105	5343	1600	13171	1185.52	0.882202	0.523627	1.68479	0.0920286	0.846385		RvY_07710	BDGG01000003	3589624	3591409	+	1786	1001	897	672	874	554	534	679	534	5745	707.394	-0.457549	0.193972	-2.35884	0.0183322	0.18845
BV898_12593	scaffold0129	96406	101690	+	5285	3	1	373	469	0	0	38	21	905	63.9507	-3.33486	1.98087	-1.68354	0.0922715	0.847309		RvY_14966	BDGG01000011	659091	659264	+	174	70	92	104	116	125	176	144	109	936	117.01	0.669422	0.284029	2.35688	0.018429	0.189278
BV898_08482	scaffold0061	90595	93333	-	2739	36	42	0	0	0	0	0	0	78	7.47577	-5.6888	3.38074	-1.68271	0.0924317	0.848028		RvY_14925	BDGG01000011	539563	543060	-	3498	1147	1201	940	1110	670	773	916	800	7557	931.23	-0.364292	0.154623	-2.35601	0.0184726	0.189437
BV898_03296	scaffold0015	578884	580710	-	1827	2730	3880	3996	3224	1910	414	5671	2108	23933	2442.99	0.265496	0.158031	1.68002	0.0929528	0.852054		RvY_17609	BDGG01000016	126016	128458	+	2443	942	826	234	274	205	268	176	180	3105	385.601	-1.36469	0.579262	-2.35591	0.0184773	0.189437
BV898_01044	scaffold0003	1278346	1279771	+	1426	16	17	46	29	7	1	21	9	146	12.7824	-0.711513	0.423931	-1.67837	0.0932752	0.854252		RvY_13051	BDGG01000008	1024699	1025819	-	1121	3270	2732	3613	4658	3853	3704	4078	4066	29974	3704.42	0.283835	0.120533	2.35482	0.0185315	0.189825
BV898_16943	scaffold0271	37013	48254	+	11242	348	377	919	600	261	37	1986	803	5331	490.713	0.925677	0.55277	1.67462	0.0940098	0.860218		RvY_05150	BDGG01000002;BDGG01000002	5188055;5188055	5188858;5188889	+;+	835	1537	1231	940	1214	711	847	646	974	8100	994.821	-0.512936	0.217906	-2.35393	0.0185761	0.190114
BV898_19662	scaffold0618	1476	7342	+	5867	1963	2728	4519	2611	1282	324	7062	2245	22734	2173.12	0.471387	0.281767	1.67297	0.0943337	0.86242		RvY_05201	BDGG01000002	5296744	5297524	+	781	851	795	745	985	1653	1493	658	1424	8604	1084.72	0.784905	0.33405	2.34966	0.0187904	0.191968
BV898_07089	scaffold0045	201820	218622	+	16803	481	586	1168	689	392	55	2169	693	6233	575.068	0.663163	0.396564	1.67227	0.094471	0.862913		RvY_18982	BDGG01000022	226788	229417	+	2630	660	541	779	1089	814	811	1080	1058	6832	841.172	0.44029	0.18736	2.34997	0.0187751	0.191968
BV898_01467	scaffold0005	944182	945853	+	1672	38	37	0	0	0	0	0	0	75	7.25307	-5.64507	3.38085	-1.66972	0.0949747	0.866291		RvY_05975	BDGG01000002	7630952	7631158	-	207	57	47	70	63	21	31	43	33	365	44.4922	-0.777552	0.330977	-2.34926	0.0188106	0.192004
BV898_07466	scaffold0049	171492	173896	-	2405	153	170	298	256	66	24	79	36	1082	109.224	-0.821818	0.492239	-1.66955	0.0950083	0.866291		RvY_04110	BDGG01000002	2081390	2087436	-	6047	340	265	302	405	398	444	325	405	2884	358.145	0.406237	0.17295	2.34888	0.0188302	0.192035
BV898_13803	scaffold0158	140246	143558	+	3313	8	27	275	241	4	1	93	17	666	47.6908	-1.88697	1.13069	-1.66886	0.0951448	0.866773		RvY_05435	BDGG01000002	6022177	6023109	+	933	2952	2477	2302	3143	1330	1497	2414	2188	18303	2230.89	-0.433272	0.184681	-2.34605	0.0189734	0.193166
BV898_04873	scaffold0025	183351	185460	+	2110	6	8	1	1	0	0	1	0	17	1.52979	-2.7386	1.64308	-1.66675	0.0955638	0.86929		RvY_06665	BDGG01000003	680618	684321	+	3704	63	55	44	58	15	5	28	30	298	36.0027	-1.39159	0.593334	-2.34538	0.0190078	0.193166
BV898_14899	scaffold0191	27119	31516	+	4398	82	102	426	361	42	14	194	49	1270	108.276	-0.902177	0.54132	-1.66662	0.0955891	0.86929		RvY_13172	BDGG01000008	1348479	1350982	-	2504	1108	921	656	846	2177	2416	855	1055	10034	1282.1	1.03518	0.441321	2.34563	0.018995	0.193166
BV898_16608	scaffold0253	59843	69725	+	9883	64	43	543	562	3	1	143	74	1433	107.226	-1.95522	1.17353	-1.6661	0.0956926	0.869466		RvY_16818	BDGG01000014	677517	678720	+	1204	657	533	974	1240	952	894	1760	1551	8561	1054.08	0.736896	0.314152	2.34567	0.018993	0.193166
BV898_08726	scaffold0065	112915	113744	+	830	6140	7763	19397	16646	3791	769	10910	4664	70080	6401.88	-0.494411	0.297124	-1.66399	0.0961144	0.872533		RvY_14965	BDGG01000011;BDGG01000011	657856;658061	658359;658922	+;+	1067	1057	902	939	1306	1936	2111	1105	1092	10448	1316.14	0.737275	0.31445	2.34465	0.0190451	0.193374
BV898_00509	scaffold0002	519798	523210	-	3413	38	34	309	277	15	3	105	41	822	64.1991	-1.34778	0.811658	-1.66052	0.0968095	0.875771		RvY_13965	BDGG01000009	1612102	1612761	-	660	2612	2352	2105	2531	3821	4397	2468	2638	22924	2886.09	0.616546	0.263036	2.34396	0.0190803	0.193562
BV898_02016	scaffold0008	296681	299389	-	2709	1254	1427	4628	3509	1487	227	7668	3295	23495	2216.74	0.830375	0.499966	1.66086	0.0967409	0.875771		RvY_02420	BDGG01000001	6735909	6736716	-	808	648	604	580	754	1129	1519	733	649	6616	834.231	0.793763	0.338943	2.34188	0.0191869	0.194303
BV898_02990	scaffold0014	24363	26626	-	2264	377	384	595	504	202	40	514	157	2773	269.457	-0.274071	0.164999	-1.66105	0.0967041	0.875771		RvY_15228	BDGG01000011	1474935	1475234	+	300	3818	3465	2035	2818	5523	6656	3522	3516	31353	3970.59	0.800045	0.341591	2.34212	0.0191747	0.194303
BV898_07750	scaffold0052	162321	164838	+	2518	4	6	8	5	0	0	4	1	28	2.20142	-1.48611	0.894891	-1.66066	0.096781	0.875771		RvY_04400	BDGG01000002;BDGG01000002	2907981;2907981	2909125;2909275	-;-	1295	84	80	37	42	23	19	30	30	345	42.5302	-1.15966	0.495671	-2.33958	0.0193055	0.195333
BV898_16543	scaffold0250	79420	81147	-	1728	832	905	1966	1314	440	77	1453	495	7482	686.035	-0.327137	0.197171	-1.65915	0.0970849	0.876729		RvY_11994	BDGG01000007	358971	359627	+	657	19	19	19	13	9	5	4	5	93	11.5333	-1.48199	0.633961	-2.33767	0.0194044	0.196162
BV898_18925	scaffold0417	12334	13452	-	1119	61	77	137	135	51	9	212	129	811	80.5925	0.671484	0.404655	1.6594	0.0970359	0.876729		RvY_05270	BDGG01000002;BDGG01000002;BDGG01000002	5495128;5495128;5495128	5498180;5499467;5503210	-;-;-	8083	714	566	639	841	1159	1359	705	765	6748	847.631	0.690891	0.295786	2.33578	0.0195026	0.196184
BV898_09113	scaffold0070	146680	149023	-	2344	86	120	423	302	28	7	183	85	1234	102.463	-0.926304	0.559415	-1.65584	0.0977533	0.881308		RvY_07888	BDGG01000003;BDGG01000003	4017820;4017820	4019448;4020126	-;-	2307	100	90	89	117	20	7	67	31	521	62.539	-1.55434	0.665653	-2.33506	0.0195403	0.196184
BV898_18371	scaffold0359	23313	24574	-	1262	47	43	0	0	1	0	0	0	91	8.898	-4.99835	3.01869	-1.6558	0.0977622	0.881308		RvY_08950	BDGG01000004	1859044	1863685	-	4642	456	359	206	221	158	172	151	139	1862	230.322	-0.892246	0.382022	-2.33559	0.0195127	0.196184
BV898_03792	scaffold0018	438495	451362	+	12868	1210	1370	2231	1615	512	183	4998	2062	14181	1365.61	0.781878	0.472475	1.65486	0.0979538	0.882267		RvY_09630	BDGG01000004	4003728	4004530	+	803	881	741	314	404	230	203	315	342	3430	422.274	-1.01284	0.433448	-2.3367	0.019455	0.196184
BV898_14311	scaffold0173	33297	45293	+	11997	0	0	1	1	2	0	3	1	8	0.81061	2.40829	1.45571	1.65437	0.0980521	0.882384		RvY_12423	BDGG01000007	1663956	1664922	+	967	266	246	162	215	42	51	106	174	1262	152.679	-1.17875	0.504669	-2.3357	0.019507	0.196184
BV898_07771	scaffold0052	250423	251546	+	1124	92	124	399	319	53	16	150	73	1226	110.959	-0.716154	0.433082	-1.65362	0.0982043	0.882986		RvY_16759	BDGG01000014	519399	519845	-	447	128	154	107	173	181	248	212	148	1351	168.622	0.628216	0.26904	2.33503	0.0195421	0.196184
BV898_00270	scaffold0001	1411198	1413573	+	2376	0	1	1	1	0	0	5	5	13	1.30997	2.47815	1.50085	1.65117	0.0987045	0.884678		RvY_17108	BDGG01000014	1476569	1479103	-	2535	49924	41496	29626	38554	26558	30199	24711	23498	264566	32647.7	-0.4765	0.203916	-2.33675	0.0194523	0.196184
BV898_02236	scaffold0009	356448	360695	-	4248	221	416	1410	674	208	94	2653	767	6443	587.822	1.02169	0.618436	1.65206	0.0985218	0.884678		RvY_19219	BDGG01000026	25561	26416	+	856	1693	1524	1052	1311	2815	3078	1533	1586	14592	1853.86	0.835107	0.35761	2.33524	0.0195308	0.196184
BV898_04632	scaffold0023	302059	302627	+	569	666	997	1428	800	989	244	1015	519	6658	810.008	0.739069	0.447644	1.65102	0.0987344	0.884678		RvY_08459	BDGG01000004	299202	301571	+	2370	72	42	46	78	2	4	23	28	295	34.7006	-1.97256	0.845363	-2.33338	0.019628	0.196365
BV898_19357	scaffold0496	8899	12201	+	3303	140	101	535	367	12	5	273	70	1503	116.973	-1.27309	0.770726	-1.65181	0.0985732	0.884678		RvY_11708	BDGG01000006	2040136	2043832	-	3697	145	115	161	175	84	108	75	110	973	118.925	-0.529898	0.227052	-2.33382	0.019605	0.196365
BV898_13556	scaffold0152	20731	27361	-	6631	34	63	427	317	9	3	96	68	1017	78.9489	-1.48871	0.902766	-1.64906	0.0991357	0.887505		RvY_13606	BDGG01000009	562993	564037	-	1045	544	493	583	690	542	565	743	761	4921	607.713	0.301762	0.129309	2.33366	0.0196138	0.196365
BV898_03428	scaffold0016	309108	310090	-	983	73	86	712	463	76	11	2730	840	4991	412.79	1.79267	1.08905	1.64608	0.0997468	0.892203		RvY_14574	BDGG01000010	1466187	1467152	+	966	2197	1982	2362	3257	2506	2713	2521	2791	20329	2508.74	0.250159	0.107207	2.33342	0.0196259	0.196365
BV898_00188	scaffold0001	974777	978351	+	3575	243	270	314	264	82	12	368	83	1636	147.01	-0.521584	0.317084	-1.64494	0.0999826	0.892643		RvY_00338	BDGG01000001	1008090	1009087	+	998	3986	3527	3124	3932	5750	6370	3315	4527	34531	4340.38	0.599043	0.256803	2.3327	0.019664	0.196556
BV898_01837	scaffold0007	354993	359058	-	4066	147	150	347	341	100	17	140	72	1314	125.622	-0.598919	0.364061	-1.6451	0.0999483	0.892643		RvY_05333	BDGG01000002	5725495	5731356	+	5862	1121	901	1212	1512	722	832	940	1027	8267	1008.64	-0.297919	0.127771	-2.33167	0.0197183	0.196861
BV898_02689	scaffold0011	781592	790796	+	9205	223	287	185	176	116	4	59	39	1089	105.413	-1.1464	0.697606	-1.64334	0.100313	0.892643		RvY_06739	BDGG01000003	929443	931579	-	2137	10823	9401	7051	9314	5155	5440	7824	6966	61974	7606.15	-0.414512	0.177793	-2.33143	0.0197307	0.196861
BV898_06401	scaffold0037	385002	388446	+	3445	451	345	1465	1212	142	24	669	348	4656	395.635	-0.879393	0.535015	-1.64368	0.100243	0.892643		RvY_17306	BDGG01000015;BDGG01000015;BDGG01000015	543865;543865;544794	547363;554766;554700	-;-;-	10902	751	712	912	1106	1909	2357	897	885	9529	1208.39	0.967572	0.415062	2.33115	0.0197456	0.196861
BV898_13038	scaffold0138	117535	121283	+	3749	56	48	97	135	29	2	56	31	454	40.9487	-0.736504	0.448042	-1.64383	0.100212	0.892643		RvY_15877	BDGG01000012	1367982	1370316	+	2335	173	150	65	61	36	59	45	32	621	76.9247	-1.29493	0.55569	-2.3303	0.0197901	0.197134
BV898_17407	scaffold0295	65130	66686	+	1557	452	571	1936	1041	451	90	3222	1145	8908	816.251	0.853755	0.519334	1.64394	0.100188	0.892643		RvY_15085	BDGG01000011	1065994	1066786	-	793	370	343	568	773	492	723	782	911	4962	609.232	0.64041	0.274881	2.32977	0.0198182	0.197245
BV898_04943	scaffold0025	523271	525220	+	1950	15	14	125	104	2	12	522	168	962	86.4666	1.91745	1.16731	1.64262	0.100463	0.893202		RvY_01265	BDGG01000001;BDGG01000001;BDGG01000001	3672138;3672638;3672638	3672891;3673518;3674613	+;+;+	2476	1848	1598	1575	2087	2092	2127	1793	1935	15055	1871.77	0.30387	0.130515	2.32825	0.0198991	0.197879
BV898_02329	scaffold0009	888090	888375	-	286	1013	1407	489	270	1242	303	1580	573	6877	920.149	1.19625	0.728835	1.64131	0.100733	0.894834		RvY_14168	BDGG01000010	244789	247681	-	2893	379	340	506	650	237	337	210	337	2996	363.13	-0.598797	0.257514	-2.3253	0.0200558	0.199266
BV898_07032	scaffold0044	413073	413571	-	499	625	846	3922	2802	714	153	9599	3752	22413	2003.76	1.27778	0.778768	1.64077	0.100846	0.895073		RvY_02929	BDGG01000001	8180153	8181785	+	1633	167	168	64	88	47	64	50	53	701	86.4951	-1.08791	0.467953	-2.32482	0.0200816	0.199352
BV898_14976	scaffold0193	83430	88090	-	4661	570	778	2317	1128	151	49	9593	2837	17423	1447.03	1.64504	1.00342	1.63943	0.101124	0.896771		RvY_13561	BDGG01000009	460658	461073	-	416	408	369	346	427	504	522	389	474	3439	429.48	0.422428	0.181802	2.32356	0.020149	0.19985
BV898_02330	scaffold0009	889329	893110	-	3782	153	193	753	311	67	9	2594	927	5007	423.418	1.67582	1.02365	1.63709	0.101611	0.900055		RvY_05322	BDGG01000002	5693532	5696060	-	2529	801	744	442	577	113	127	373	451	3628	439.921	-1.20159	0.517409	-2.32232	0.0202159	0.200342
BV898_02763	scaffold0012	254332	257066	-	2735	2919	3618	3799	3147	2188	391	5189	2053	23304	2412.52	0.281715	0.172111	1.63682	0.101668	0.900055		RvY_15962	BDGG01000012	1586268	1586947	+	680	874	813	1224	1532	983	1348	1910	1754	10438	1283.12	0.559547	0.241129	2.32053	0.0203121	0.201123
BV898_07821	scaffold0053	25537	29807	+	4271	177	205	72	59	55	5	44	23	640	64.9508	-1.20632	0.737387	-1.63594	0.101851	0.900906		RvY_02774	BDGG01000001	7747233	7747748	-	516	770	713	162	226	161	216	128	64	2440	303.301	-1.60981	0.694252	-2.31877	0.0204075	0.201207
BV898_05628	scaffold0031	199950	201453	-	1504	105	108	63	58	41	3	33	6	417	40.9631	-1.21209	0.741537	-1.63456	0.102141	0.902696		RvY_04920	BDGG01000002	4451965	4453023	+	1059	1458	1343	1529	2017	1551	2097	1661	1723	13379	1653.85	0.287302	0.123893	2.31895	0.020398	0.201207
BV898_06161	scaffold0035	426677	428379	-	1703	7179	9712	7544	5726	5547	1474	11881	5091	54154	6140.79	0.551735	0.337869	1.63299	0.102472	0.904438		RvY_11472	BDGG01000006;BDGG01000006	1335425;1335475	1335960;1336001	+;+	577	733	646	641	825	487	603	603	623	5161	633.916	-0.1688	0.0727945	-2.31886	0.0204029	0.201207
BV898_17499	scaffold0301	4384	6580	+	2197	793	1320	3803	2412	973	168	7358	2521	19348	1751.79	0.915326	0.56059	1.63279	0.102513	0.904438		RvY_14812	BDGG01000011	225981	227565	-	1585	1946	1941	2466	3169	2244	2608	2879	2942	20195	2488.69	0.300967	0.129771	2.31921	0.0203835	0.201207
BV898_04288	scaffold0021	230492	232291	-	1800	3712	4372	6660	4852	2354	398	3935	1379	27662	2712.46	-0.390805	0.239713	-1.63031	0.103037	0.906187		RvY_17541	BDGG01000015	1200157	1200828	-	672	430	367	349	459	400	439	421	578	3443	425.932	0.32135	0.138568	2.31908	0.0203906	0.201207
BV898_06377	scaffold0037	279688	283135	+	3448	2584	3326	3112	2173	1438	323	7306	2432	22694	2244.42	0.545694	0.334562	1.63107	0.102875	0.906187		RvY_18538	BDGG01000019	306300	308267	+	1968	639	618	910	1145	973	1101	948	1071	7405	916.702	0.454197	0.195964	2.31776	0.0204621	0.201574
BV898_08772	scaffold0065	389716	397217	-	7502	17	26	16	25	6	0	16	7	113	10.0066	-0.877384	0.538209	-1.63019	0.103061	0.906187		RvY_05712	BDGG01000002	6954475	6954684	-	210	341	344	216	306	601	778	325	372	3283	416.452	0.925442	0.399479	2.31662	0.0205244	0.202015
BV898_11492	scaffold0107	33023	33670	+	648	44	38	114	90	20	2	584	125	1017	81.8794	1.50183	0.92122	1.63026	0.103047	0.906187		RvY_12760	BDGG01000008	231675	231980	+	306	142	111	72	114	340	369	112	133	1393	178.986	1.28904	0.557068	2.31398	0.0206689	0.203155
BV898_02496	scaffold0010	745543	746736	-	1194	8	17	236	160	0	2	59	7	489	34.8012	-2.15197	1.32085	-1.62924	0.103263	0.906897		RvY_13713	BDGG01000009	870691	878999	-	8309	897	813	520	648	214	188	436	560	4276	520.958	-0.960261	0.415004	-2.31386	0.0206753	0.203155
BV898_02633	scaffold0011	526726	535877	+	9152	137	121	222	199	58	13	131	80	961	94.1992	-0.409164	0.251624	-1.62609	0.103931	0.906897		RvY_09881	BDGG01000005;BDGG01000005	162506;162506	171452;171611	+;+	9106	1281	1196	1201	1563	1348	1418	1301	1411	10719	1327.86	0.200902	0.0868585	2.31298	0.0207239	0.20346
BV898_06834	scaffold0042	405479	405892	+	414	867	1187	892	755	1045	168	1264	591	6769	787.098	0.653471	0.401767	1.62649	0.103845	0.906897		RvY_06058	BDGG01000002	7827569	7829697	-	2129	181	198	168	221	95	125	165	130	1283	156.897	-0.457859	0.198229	-2.30974	0.0209023	0.204864
BV898_07854	scaffold0053	212197	220383	+	8187	316	374	103	140	262	47	649	269	2160	246.793	0.986369	0.6065	1.62633	0.103879	0.906897		RvY_08872	BDGG01000004	1618621	1621329	-	2709	293	270	576	723	106	101	322	231	2622	311.588	-1.16279	0.503382	-2.30995	0.0208907	0.204864
BV898_12307	scaffold0123	111203	114047	-	2845	1069	1191	2355	2288	758	121	1297	551	9630	922.03	-0.443727	0.272564	-1.62797	0.103531	0.906897		RvY_08087	BDGG01000003	4591680	4593677	-	1998	1176	1071	960	1204	1765	1746	1218	1160	10300	1295.51	0.565122	0.244739	2.30908	0.0209391	0.205021
BV898_16334	scaffold0242	59986	60871	-	886	2909	3709	2083	1616	2704	558	4665	1878	20122	2363.83	0.758721	0.465994	1.62818	0.103487	0.906897		RvY_13633	BDGG01000009	629287	629773	-	487	974	847	958	1189	1273	1834	1093	1038	9206	1149.12	0.545262	0.236165	2.30882	0.0209537	0.205021
BV898_17643	scaffold0308	48972	49436	-	465	309	360	1909	1369	489	68	3873	1728	10105	925.805	1.19787	0.736586	1.62625	0.103896	0.906897		RvY_05874	BDGG01000002	7403382	7405154	+	1773	15432	13365	7343	9630	6755	7948	5877	5789	72139	8917.81	-0.675684	0.292714	-2.30834	0.02098	0.205105
BV898_18760	scaffold0396	9529	16510	-	6982	1007	1228	967	729	569	131	2228	898	7757	805.147	0.555039	0.341152	1.62696	0.103747	0.906897		RvY_09911	BDGG01000005	248834	252188	+	3355	148	138	70	122	39	35	82	68	702	85.2964	-0.989119	0.428719	-2.30715	0.0210465	0.205271
BV898_18771	scaffold0398	2305	12137	-	9833	234	300	4180	4032	64	17	1187	523	10537	785.037	-1.75588	1.07811	-1.62866	0.103385	0.906897		RvY_12889	BDGG01000008	602336	607277	-	4942	417	387	661	910	621	682	1178	1109	5965	732.641	0.73575	0.31885	2.30751	0.0210265	0.205271
BV898_09748	scaffold0078	167060	168801	-	1742	7	15	9	10	1	2	3	0	47	5.32253	-1.72572	1.06281	-1.62373	0.104433	0.908559		RvY_15180	BDGG01000011	1341533	1342189	-	657	987	923	467	658	1594	1684	983	918	8214	1045.33	0.907362	0.393349	2.30676	0.021068	0.205271
BV898_12375	scaffold0124	181438	182207	-	770	1	0	2	4	1	1	5	5	19	2.59919	1.74573	1.07455	1.62461	0.104246	0.908559		RvY_15949	BDGG01000012	1540309	1542296	+	1988	180	213	291	343	56	60	141	193	1477	177.054	-1.08947	0.472283	-2.30682	0.0210646	0.205271
BV898_14456	scaffold0177	94582	95115	-	534	213	339	1084	518	81	17	530	177	2959	242.994	-0.811455	0.499671	-1.62398	0.10438	0.908559		RvY_03753	BDGG01000002	1040750	1044009	-	3260	162	132	102	163	81	99	89	67	895	109.428	-0.593558	0.257559	-2.30455	0.0211918	0.206303
BV898_17904	scaffold0324	32731	35892	-	3162	661	776	2038	1561	309	96	860	506	6807	638.754	-0.535806	0.330022	-1.62355	0.104472	0.908559		RvY_18561	BDGG01000019	366991	370774	+	3784	2174	1812	1709	2122	1876	2166	2248	2078	16185	2006.27	0.224946	0.0976278	2.30412	0.0212159	0.206365
BV898_08308	scaffold0059	1	1470	+	1470	533	719	320	263	697	118	751	319	3720	466.681	0.962511	0.593107	1.62283	0.104626	0.90913		RvY_17394	BDGG01000015	769372	770618	+	1247	349	362	438	528	707	1135	415	512	4446	559.304	0.875785	0.380208	2.30344	0.0212544	0.206565
BV898_00993	scaffold0003	1074285	1077674	-	3390	1086	1318	3671	2622	836	134	1705	644	12016	1100.86	-0.510143	0.314899	-1.62002	0.105227	0.913588		RvY_04940	BDGG01000002	4559066	4560330	-	1265	2289	2076	1028	1354	3043	3489	2352	2124	17755	2250.86	0.829341	0.360113	2.30301	0.0212785	0.206627
BV898_07193	scaffold0046	227436	235847	+	8412	48	61	32	17	69	22	31	27	307	49.1502	1.34825	0.832702	1.61912	0.105421	0.914505		RvY_01369	BDGG01000001	3964558	3965125	-	568	375	341	320	412	397	358	530	426	3159	392.101	0.369844	0.160629	2.30247	0.0213086	0.206745
BV898_04889	scaffold0025	246498	252741	-	6244	216	342	996	734	81	42	497	131	3039	266.157	-0.778343	0.480855	-1.61866	0.10552	0.914593		RvY_08743	BDGG01000004	1229377	1230783	-	1407	6194	5418	6111	8080	3945	4603	5151	6248	45750	5586.4	-0.24391	0.105987	-2.30132	0.0213735	0.207201
BV898_06987	scaffold0044	138829	151616	+	12788	303	303	307	246	110	15	36	4	1324	128.894	-1.53087	0.946267	-1.6178	0.105705	0.915436		RvY_10708	BDGG01000005	2484367	2486948	+	2582	73	72	77	104	98	101	114	93	732	90.8962	0.456382	0.198422	2.30006	0.0214447	0.207718
BV898_03502	scaffold0016	639570	640399	+	830	3579	4390	5474	4182	2030	577	6622	3138	29992	3109.61	0.278339	0.172487	1.61368	0.106597	0.921612		RvY_12156	BDGG01000007	860701	862920	-	2220	186	163	193	282	135	84	145	94	1282	155.944	-0.685594	0.298167	-2.29936	0.0214843	0.207927
BV898_04907	scaffold0025	350406	352617	+	2212	1	1	0	1	2	0	2	3	10	1.19626	2.09682	1.29919	1.61394	0.10654	0.921612		RvY_03364	BDGG01000001	9291367	9294351	-	2985	2048	1733	750	1095	767	834	412	438	8077	998.796	-1.06467	0.46313	-2.29885	0.0215135	0.208035
BV898_02220	scaffold0009	306122	307654	+	1533	48	29	66	35	0	1	28	16	223	19.2068	-1.42261	0.882174	-1.61262	0.106827	0.922834		RvY_12535	BDGG01000007;BDGG01000007	1921822;1922149	1923353;1924268	+;+	2447	137	118	171	228	88	47	97	107	993	120.018	-0.799396	0.347972	-2.2973	0.0216015	0.208712
BV898_16318	scaffold0241	119969	122933	+	2965	31	35	0	0	0	0	0	0	66	6.33596	-5.44993	3.38135	-1.61176	0.107014	0.923676		RvY_16865	BDGG01000014	788911	791266	+	2356	657	716	131	133	106	199	51	38	2031	254.138	-1.96156	0.854224	-2.29631	0.0216583	0.209086
BV898_15088	scaffold0196	90608	92196	-	1589	9508	10507	17357	14854	6014	941	12666	5814	77661	7540.24	-0.238965	0.148321	-1.61113	0.107151	0.92409		RvY_12058	BDGG01000007	533363	533981	+	619	46	53	11	14	11	6	5	1	147	18.3544	-2.29594	1.00004	-2.29585	0.0216844	0.209164
BV898_03438	scaffold0016	345883	351154	+	5272	311	336	108	78	46	11	23	0	913	92.6361	-2.08036	1.29157	-1.61072	0.107241	0.924092		RvY_16375	BDGG01000013	999106	1000285	+	1180	4381	3831	3886	5202	5346	6087	4247	4628	37608	4682.39	0.378514	0.165092	2.29275	0.0218626	0.210707
BV898_02278	scaffold0009	584158	589148	-	4991	164	197	132	173	67	15	94	42	884	91.3349	-0.687675	0.427143	-1.60994	0.107411	0.924602		RvY_13528	BDGG01000009	372107	375273	+	3167	1130	968	281	350	307	299	168	227	3730	463.771	-1.33825	0.584071	-2.29125	0.0219491	0.211365
BV898_13050	scaffold0138	187920	189309	-	1390	44	71	231	176	32	7	104	32	697	60.3481	-0.760371	0.472389	-1.60963	0.107479	0.924602		RvY_08726	BDGG01000004	1170863	1172935	+	2073	1058	980	617	803	490	639	408	526	5521	680.475	-0.626427	0.273557	-2.28993	0.0220251	0.211742
BV898_01771	scaffold0007	52712	57272	-	4561	1935	2422	2962	1827	1445	339	3473	1247	15650	1655.6	0.337191	0.209652	1.60833	0.107762	0.925644		RvY_09095	BDGG01000004	2272989	2275553	+	2565	1787	1637	1813	2261	2326	2084	1873	4409	18190	2252.84	0.633513	0.276689	2.28962	0.0220431	0.211742
BV898_19509	scaffold0548	12726	13222	-	497	291	441	1762	1162	233	47	691	224	4851	416.483	-0.760596	0.472931	-1.60826	0.107779	0.925644		RvY_19395	BDGG01000059	1642	2811	-	1170	87	82	142	187	39	45	74	85	741	88.6248	-0.902299	0.394007	-2.29005	0.0220181	0.211742
BV898_00961	scaffold0003	961345	963466	-	2122	3	15	1	2	25	9	2	0	57	13.4646	2.61641	1.62939	1.60576	0.108327	0.925747		RvY_01497	BDGG01000001	4289711	4291640	+	1930	401	329	421	527	120	72	280	278	2428	291.822	-1.0513	0.459342	-2.28871	0.022096	0.212074
BV898_05030	scaffold0026	238289	238749	-	461	48	62	164	137	45	5	426	170	1057	94.9075	1.09302	0.680176	1.60696	0.108063	0.925747		RvY_08132	BDGG01000003	4711909	4712886	-	978	2633	2304	2077	2656	3484	4353	2524	2553	22584	2832.65	0.561251	0.245275	2.28825	0.0221228	0.212155
BV898_08693	scaffold0064	331052	335033	-	3982	615	659	752	513	340	47	2071	834	5831	558.53	0.781161	0.486204	1.60665	0.108131	0.925747		RvY_00402	BDGG01000001	1165099	1172837	+	7739	2596	2172	2048	2681	1717	1919	1940	2107	17180	2112.64	-0.177442	0.0775896	-2.28693	0.0221997	0.212479
BV898_10781	scaffold0095	100125	110237	+	10113	68	73	173	112	0	0	32	37	495	40.063	-1.99532	1.2426	-1.60576	0.108327	0.925747		RvY_03945	BDGG01000002	1583289	1585246	+	1958	983	797	445	509	195	179	504	368	3980	487.293	-1.05529	0.461546	-2.28643	0.0222293	0.212479
BV898_11676	scaffold0110	83491	91806	-	8316	498	594	1812	1325	471	53	375	125	5253	477.149	-0.928999	0.57829	-1.60646	0.108173	0.925747		RvY_04709	BDGG01000002	3840397	3842077	-	1681	245	186	257	322	407	391	237	367	2412	301.559	0.630441	0.275626	2.28731	0.0221779	0.212479
BV898_14960	scaffold0192	154423	156157	+	1735	157	167	173	115	121	33	339	68	1173	128.683	0.622454	0.387375	1.60685	0.108088	0.925747		RvY_17181	BDGG01000015	220050	225753	+	5704	4591	4092	3672	4864	5802	6725	4792	4218	38756	4848.07	0.467906	0.204646	2.28641	0.02223	0.212479
BV898_15395	scaffold0207	51781	53525	-	1745	173	321	1775	1276	227	86	4100	1905	9863	905.281	1.4035	0.875877	1.6024	0.109067	0.931302		RvY_14301	BDGG01000010	660632	662122	+	1491	524	465	512	643	555	750	818	518	4785	593.667	0.434354	0.190051	2.28546	0.0222857	0.212836
BV898_10535	scaffold0091	180629	194260	+	13632	106	163	570	397	36	7	352	65	1696	132.825	-1.00941	0.630536	-1.60088	0.109403	0.933402		RvY_16066	BDGG01000013	156050	157440	-	1391	301	258	67	78	62	80	29	38	913	113.539	-1.6459	0.720341	-2.2849	0.0223188	0.212977
BV898_00130	scaffold0001	679134	683837	+	4704	4407	5374	10925	7362	3146	762	12874	5063	49913	4868.41	0.348965	0.218845	1.59457	0.110808	0.935555		RvY_09631	BDGG01000004	4005406	4012630	-	7225	600	607	205	341	200	216	221	184	2574	317.612	-0.986445	0.432213	-2.28231	0.0224708	0.21425
BV898_00688	scaffold0002	1318960	1329177	-	10218	212	289	864	457	191	20	2438	669	5140	435.625	1.18444	0.742684	1.59481	0.110756	0.935555		RvY_13380	BDGG01000008	1973704	1974587	+	884	342	380	477	620	776	767	432	636	4430	554.918	0.683846	0.299791	2.28108	0.0225439	0.21477
BV898_01742	scaffold0006	994599	994820	+	222	39	49	232	130	47	7	488	176	1168	102.966	1.16588	0.72976	1.59762	0.110127	0.935555		RvY_18975	BDGG01000022	207923	210428	-	2506	1310	1120	842	1111	397	424	802	892	6898	839.734	-0.705375	0.30931	-2.28048	0.0225795	0.214932
BV898_02030	scaffold0008	337739	339714	+	1976	333	394	956	506	204	68	1210	528	4199	410.676	0.583729	0.365985	1.59495	0.110723	0.935555		RvY_10706	BDGG01000005	2475466	2479783	+	4318	436	404	200	229	122	141	201	181	1914	235.844	-0.889677	0.390258	-2.27971	0.0226248	0.215082
BV898_04258	scaffold0021	118289	122284	-	3996	0	0	2	1	0	0	7	6	16	1.56034	2.86619	1.79257	1.59893	0.109836	0.935555		RvY_16795	BDGG01000014	624935	626518	+	1584	8633	7571	6759	8789	9639	11077	8352	8206	69026	8609.92	0.370443	0.162505	2.27958	0.0226324	0.215082
BV898_04733	scaffold0024	106039	118058	-	12020	153	218	107	62	58	7	56	9	670	66.4933	-1.205	0.756118	-1.59366	0.111012	0.935555		RvY_00185	BDGG01000001	469379	473337	+	3959	307	281	301	441	118	181	258	261	2148	259.341	-0.581217	0.255429	-2.27546	0.0228786	0.217065
BV898_05035	scaffold0026	255267	258010	+	2744	334	416	1133	939	190	57	2809	1341	7219	670.088	1.13144	0.707657	1.59886	0.109853	0.935555		RvY_05880	BDGG01000002	7415734	7416324	+	591	166	138	259	357	244	305	473	388	2330	286.404	0.760793	0.334337	2.27553	0.0228742	0.217065
BV898_05798	scaffold0032	357012	359895	+	2884	19226	22564	56310	45958	11189	2010	36381	13849	207487	18740.8	-0.455702	0.285814	-1.5944	0.110847	0.935555		RvY_13419	BDGG01000009	33068	35272	-	2205	95	115	170	243	68	77	86	103	957	115.014	-0.751231	0.330236	-2.27483	0.0229161	0.217243
BV898_08261	scaffold0058	215144	217404	-	2261	32	69	49	39	7	7	14	4	221	23.6192	-1.21124	0.757937	-1.59808	0.110025	0.935555		RvY_01067	BDGG01000001	3017041	3023354	-	6314	720	691	702	933	412	386	651	625	5120	624.131	-0.431274	0.189704	-2.2734	0.0230018	0.217606
BV898_09008	scaffold0069	135578	137574	+	1997	6	8	24	17	5	0	8	2	70	5.68726	-1.05833	0.663058	-1.59613	0.11046	0.935555		RvY_12873	BDGG01000008	549320	553840	+	4521	1408	1258	1509	2022	670	858	1293	1282	10300	1248.11	-0.47328	0.208195	-2.27326	0.0230107	0.217606
BV898_11288	scaffold0103	264406	271749	-	7344	2554	3406	5965	4112	1647	401	10153	3624	31862	3023.66	0.539266	0.337984	1.59554	0.110592	0.935555		RvY_13273	BDGG01000008	1638381	1639049	+	669	602	575	401	467	953	1121	643	542	5304	672.939	0.807884	0.355368	2.27337	0.0230039	0.217606
BV898_12481	scaffold0127	105218	111855	+	6638	540	790	1919	1318	360	63	1186	381	6557	583.628	-0.472645	0.296538	-1.59388	0.110963	0.935555		RvY_11972	BDGG01000007	295525	308748	+	13224	239	217	295	421	299	313	505	1001	3290	403.011	0.969259	0.426638	2.27185	0.0230955	0.218229
BV898_12485	scaffold0127	120569	123610	+	3042	131	108	99	82	42	9	44	9	524	53.8683	-1.01237	0.635056	-1.59414	0.110904	0.935555		RvY_03200	BDGG01000001	8834405	8835074	+	670	277	264	365	427	384	377	380	450	2924	362.328	0.394187	0.173538	2.27147	0.0231186	0.218269
BV898_18109	scaffold0339	1	315	+	315	1007	1258	3131	2055	749	169	5267	2250	15886	1495.07	0.750395	0.470461	1.59502	0.110707	0.935555		RvY_06822	BDGG01000003	1136070	1136728	-	659	1771	1708	2611	3283	2371	2976	3116	2986	20822	2567.5	0.431041	0.189963	2.26908	0.0232636	0.219149
BV898_19021	scaffold0433	17676	18528	+	853	23	14	27	15	2	0	19	6	106	8.83241	-1.03978	0.652182	-1.59431	0.110866	0.935555		RvY_15171	BDGG01000011	1329302	1330490	-	1189	540	466	423	535	506	660	572	1471	5173	638.744	0.805758	0.355117	2.269	0.0232686	0.219149
BV898_09566	scaffold0076	87135	90210	+	3076	325	422	1012	594	149	48	2618	940	6108	547.498	1.079	0.67736	1.59295	0.111172	0.936141		RvY_17964	BDGG01000017	258987	259666	+	680	19012	17393	15690	20165	20222	25730	18530	18841	155583	19370.9	0.340667	0.15013	2.26914	0.0232598	0.219149
BV898_13262	scaffold0144	61404	75211	-	13808	294	377	440	351	190	24	208	88	1972	194.629	-0.591204	0.371473	-1.59151	0.111494	0.937635		RvY_09436	BDGG01000004	3351486	3352404	-	919	1277	1185	2077	2404	1766	1934	2989	2939	16571	2041.33	0.601923	0.265349	2.26842	0.0233035	0.2193
BV898_14922	scaffold0192	25809	26936	-	1128	1268	1534	3710	2579	1165	202	5192	2070	17720	1684.83	0.552525	0.347293	1.59095	0.111621	0.937635		RvY_11636	BDGG01000006;BDGG01000006	1845180;1845596	1846065;1846109	+;+	930	372	324	394	429	545	554	395	440	3453	432.413	0.492118	0.217254	2.26517	0.0235025	0.220992
BV898_16487	scaffold0248	80730	81056	-	327	17	23	147	78	25	6	312	94	702	61.2931	1.2373	0.777616	1.59115	0.111575	0.937635		RvY_00265	BDGG01000001	808769	809104	-	336	1235	1066	1504	2043	1413	1391	3250	2685	14587	1792.32	0.705946	0.311839	2.26382	0.0235855	0.221592
BV898_09544	scaffold0076	2902	3342	+	441	202	271	984	847	124	20	446	200	3094	263.447	-0.799946	0.503372	-1.58917	0.112021	0.940233		RvY_17012	BDGG01000014	1199003	1199669	-	667	481	349	334	392	749	890	383	477	4055	513.285	0.832111	0.367777	2.26254	0.023664	0.22197
BV898_03337	scaffold0015	750575	752568	-	1994	334	299	109	93	72	15	48	32	1002	107.209	-1.24783	0.785846	-1.58789	0.112312	0.940383		RvY_17903	BDGG01000017	54478	55114	-	637	1570	1338	903	1192	2907	3287	1350	1282	13829	1765.04	0.971883	0.429512	2.26276	0.0236505	0.22197
BV898_04457	scaffold0022	171366	173628	+	2263	274	316	2544	2503	160	35	1147	270	7249	565.94	-1.24344	0.782843	-1.58837	0.112203	0.940383		RvY_17792	BDGG01000016	822506	825278	-	2773	279	237	402	472	60	51	230	197	1928	229.916	-1.26498	0.559611	-2.26047	0.0237922	0.222991
BV898_09762	scaffold0078	233732	234094	-	363	8	11	29	17	5	0	13	2	85	6.76003	-0.985772	0.620652	-1.58829	0.112222	0.940383		RvY_00198	BDGG01000001;BDGG01000001	520981;521112	521296;521535	-;-	555	45	36	59	80	12	13	42	14	301	35.8528	-1.30523	0.57796	-2.25833	0.0239251	0.223875
BV898_02654	scaffold0011	630191	632825	-	2635	26	40	20	5	8	0	0	1	100	9.29283	-2.27226	1.4321	-1.58667	0.112588	0.941381		RvY_17112	BDGG01000014	1491464	1499413	-	7950	3067	2623	1363	1893	1189	1254	1471	1306	14166	1745.64	-0.667457	0.295526	-2.25854	0.0239119	0.223875
BV898_04400	scaffold0021	732770	734319	-	1550	3495	3750	1860	1769	3769	789	3830	1918	21180	2749.6	0.938826	0.591738	1.58656	0.112613	0.941381		RvY_04999	BDGG01000002	4757811	4764842	+	7032	2744	2291	1986	2374	1648	1853	1375	1378	15649	1931.55	-0.453657	0.200999	-2.25701	0.0240076	0.224433
BV898_02690	scaffold0011	792550	794351	+	1802	584	692	2001	1048	590	85	3291	948	9239	837.815	0.698751	0.44106	1.58425	0.113136	0.941907		RvY_18222	BDGG01000018	152324	153620	-	1297	1521	1472	855	1011	2238	2591	1507	1428	12623	1602.46	0.80338	0.355989	2.25675	0.0240235	0.224433
BV898_02880	scaffold0013	130417	132100	-	1684	2967	3483	3488	2607	1212	219	3415	1327	18718	1820.62	-0.355764	0.224562	-1.58426	0.113135	0.941907		RvY_07730	BDGG01000003	3642280	3645060	+	2781	1801	1623	1594	2003	2219	2566	1621	2111	15538	1938.19	0.418766	0.185618	2.25606	0.0240668	0.224475
BV898_03259	scaffold0015	471273	472228	+	956	3740	4661	6947	4830	2367	492	10773	3607	37417	3601.47	0.356027	0.224782	1.58388	0.113222	0.941907		RvY_18876	BDGG01000021	307650	310134	+	2485	1039	900	1143	1479	355	412	835	933	7096	854.657	-0.736822	0.326562	-2.2563	0.0240519	0.224475
BV898_05123	scaffold0026	651942	652846	+	905	386	570	1630	1391	429	72	3187	1698	9363	884.061	1.01418	0.640053	1.58452	0.113075	0.941907		RvY_17309	BDGG01000015	557999	561134	+	3136	480	427	480	590	337	408	420	368	3510	430.919	-0.234716	0.104069	-2.25539	0.0241091	0.224688
BV898_07069	scaffold0045	79053	83316	-	4264	784	769	699	624	230	69	521	267	3963	407.367	-0.523963	0.330473	-1.5855	0.112854	0.941907		RvY_16579	BDGG01000013	1618597	1619108	-	512	3587	3079	2171	2791	1687	2022	2295	1808	19440	2393.45	-0.457845	0.203036	-2.25499	0.0241339	0.224738
BV898_16465	scaffold0247	81567	83768	+	2202	1318	1784	3996	3131	1293	275	4802	2035	18634	1822.54	0.452102	0.28535	1.58438	0.113108	0.941907		RvY_15091	BDGG01000011	1081135	1082795	+	1661	2263	2203	3240	4037	3478	3677	3130	3960	25988	3216.92	0.427401	0.189616	2.25404	0.0241939	0.225116
BV898_06772	scaffold0042	112014	112750	-	737	309	341	1751	1343	190	59	5180	2142	11315	1000.27	1.44851	0.915144	1.58283	0.113461	0.94314		RvY_14675	BDGG01000010	1735955	1736341	+	387	6959	6127	4140	5699	6969	7372	6626	7241	51133	6384.4	0.424387	0.188461	2.25185	0.0243315	0.226215
BV898_09793	scaffold0079	50686	52266	-	1581	225	357	318	212	78	30	222	85	1527	154.232	-0.539481	0.341099	-1.5816	0.113741	0.943952		RvY_09100	BDGG01000004	2286485	2287161	+	677	321	316	288	391	174	146	245	281	2162	263.544	-0.516952	0.229675	-2.2508	0.0243982	0.226652
BV898_11266	scaffold0103	137404	142052	+	4649	0	0	3	1	0	0	17	5	26	2.07574	2.902	1.8344	1.58199	0.113652	0.943952		RvY_08164	BDGG01000003	4797562	4799273	-	1712	186	198	324	384	317	352	476	376	2613	323.318	0.618429	0.274901	2.24965	0.0244714	0.226879
BV898_01956	scaffold0008	10075	13210	+	3136	554	655	647	523	272	47	518	148	3364	332.59	-0.491157	0.310703	-1.58079	0.113926	0.944724		RvY_14586	BDGG01000010	1495281	1498074	-	2794	835	713	860	1102	266	229	687	613	5305	639.131	-0.857972	0.38146	-2.24918	0.024501	0.226879
BV898_00019	scaffold0001	94971	96915	+	1945	84	101	13	6	12	0	23	10	249	23.9095	-1.81957	1.15358	-1.57732	0.114722	0.945905		RvY_15651	BDGG01000012	793853	795303	-	1451	211	176	123	155	105	81	34	63	948	116.866	-1.08005	0.480041	-2.24991	0.0244546	0.226879
BV898_02163	scaffold0009	23307	33002	+	9696	16	17	41	25	8	1	18	9	135	12.1653	-0.638806	0.404393	-1.57967	0.114183	0.945905		RvY_15958	BDGG01000012	1582570	1583094	-	525	192	196	273	417	404	667	300	345	2794	348.008	0.840102	0.373475	2.24942	0.0244858	0.226879
BV898_03261	scaffold0015	474781	476709	+	1929	37	43	0	0	0	0	1	2	83	8.0426	-3.90101	2.4738	-1.57693	0.114811	0.945905		RvY_10791	BDGG01000005	2708475	2708932	+	458	293	247	197	272	282	466	263	370	2390	297.498	0.577167	0.256651	2.24884	0.0245228	0.226899
BV898_03797	scaffold0018	481796	484691	+	2896	918	1002	1265	863	551	93	2296	824	7812	762.5	0.438017	0.277826	1.57659	0.114891	0.945905		RvY_08066	BDGG01000003	4537688	4539826	+	2139	736	658	702	865	770	977	767	787	6262	777.069	0.291978	0.129977	2.24638	0.0246795	0.228138
BV898_05745	scaffold0032	152259	153042	+	784	8	12	8	7	4	0	4	1	44	3.97193	-1.1976	0.759319	-1.57721	0.114748	0.945905		RvY_17484	BDGG01000015	1003836	1005679	-	1844	592	557	721	856	471	311	456	512	4476	547.435	-0.497687	0.221576	-2.24612	0.024696	0.228138
BV898_08108	scaffold0056	207981	215193	-	7213	599	634	735	559	249	61	264	134	3235	333.241	-0.696535	0.441268	-1.57849	0.114454	0.945905		RvY_10834	BDGG01000005	2824952	2825353	+	402	1030	877	841	1107	1484	1692	866	1208	9105	1141.71	0.594828	0.264934	2.2452	0.0247556	0.228351
BV898_12561	scaffold0128	188527	191124	-	2598	648	798	1193	690	504	58	2149	807	6847	650.561	0.586033	0.371408	1.57787	0.114596	0.945905		RvY_15740	BDGG01000012	1010560	1011977	-	1418	1380	1348	1355	1673	964	1307	1113	1084	10224	1257	-0.236507	0.105341	-2.24515	0.0247586	0.228351
BV898_14793	scaffold0187	26781	29325	-	2545	0	1	17	15	0	0	0	0	33	2.23703	-3.96435	2.51268	-1.57774	0.114626	0.945905		RvY_08452	BDGG01000004	274050	274202	-	153	288	264	187	222	522	517	297	262	2559	325.969	0.878598	0.391556	2.24386	0.0248411	0.22893
BV898_18885	scaffold0411	21611	28204	+	6594	803	921	1968	1494	852	92	2554	1443	10127	995.078	0.604872	0.383231	1.57835	0.114485	0.945905		RvY_02601	BDGG01000001	7271303	7271521	-	219	593	617	315	369	1391	1292	413	739	5729	738.002	1.15777	0.516338	2.24226	0.0249443	0.229515
BV898_00062	scaffold0001	327407	328291	+	885	0	1	44	39	0	0	6	1	91	6.18935	-2.99784	1.903	-1.57532	0.115181	0.946794		RvY_14029	BDGG01000009	1765297	1767746	-	2450	1026	842	1545	2088	1348	1473	2883	2783	13988	1714.82	0.760366	0.339068	2.24251	0.0249281	0.229515
BV898_01969	scaffold0008	51985	54631	+	2647	285	366	759	717	146	45	501	179	2998	281.446	-0.453066	0.28758	-1.57544	0.115154	0.946794		RvY_09646	BDGG01000004	4066537	4067975	-	1439	1170	1046	997	1370	1206	1296	1204	1174	9463	1172.85	0.230363	0.102793	2.24104	0.0250234	0.23006
BV898_00085	scaffold0001	452661	457843	+	5183	96	103	62	44	37	0	33	12	387	36.2646	-1.27748	0.813828	-1.56972	0.11648	0.946803		RvY_16033	BDGG01000013	15974	18201	-	2228	1077	1002	1329	1836	1233	1297	2342	2223	12339	1515.63	0.565731	0.25253	2.24025	0.0250747	0.230349
BV898_00747	scaffold0002	1641971	1642786	+	816	987	1394	1179	802	748	159	2077	677	8023	844.481	0.449957	0.286416	1.57099	0.116185	0.946803		RvY_09350	BDGG01000004	3055841	3062740	-	6900	332	299	312	469	173	162	258	306	2311	279.9	-0.52189	0.233044	-2.23945	0.0251266	0.230643
BV898_01264	scaffold0004	920955	926186	+	5232	13	22	109	74	26	3	185	117	549	51.7825	1.26779	0.808018	1.56901	0.116646	0.946803		RvY_08300	BDGG01000003	5232924	5233559	+	636	554	624	454	651	999	1115	570	670	5637	710.829	0.704818	0.315007	2.23747	0.0252559	0.231646
BV898_01301	scaffold0005	60161	61807	+	1647	714	976	1360	866	444	100	2089	729	7278	704.621	0.382018	0.242756	1.57367	0.115563	0.946803		RvY_04366	BDGG01000002	2801331	2803066	+	1736	198	186	371	452	335	289	852	843	3526	433.183	1.06499	0.476149	2.23668	0.0253075	0.231936
BV898_03563	scaffold0017	102461	104195	-	1735	78	179	66	36	82	46	118	80	685	101.36	1.19007	0.757672	1.57069	0.116255	0.946803		RvY_03240	BDGG01000001	8947914	8950464	+	2551	358	262	412	523	93	137	288	264	2337	280.021	-0.878313	0.3931	-2.23433	0.0254617	0.233013
BV898_04719	scaffold0024	38133	39550	+	1418	299	352	168	111	117	9	62	24	1142	115.214	-1.22592	0.78098	-1.56972	0.116481	0.946803		RvY_03405	BDGG01000002;BDGG01000002	52647;52647	54459;56434	+;+	3788	4694	4099	3377	4730	3010	3427	2345	2620	28302	3482.64	-0.426064	0.190695	-2.23427	0.0254654	0.233013
BV898_04732	scaffold0024	96205	105035	+	8831	89	117	236	238	71	11	44	12	818	77.1735	-1.06686	0.677425	-1.57488	0.115285	0.946803		RvY_11530	BDGG01000006	1539880	1544288	-	4409	1088	932	502	672	486	442	452	335	4909	606.876	-0.770979	0.345414	-2.23204	0.025612	0.23417
BV898_05605	scaffold0031	84425	90602	-	6178	157	184	1929	1656	79	7	381	338	4731	368.168	-1.51431	0.964917	-1.56936	0.116563	0.946803		RvY_02214	BDGG01000001	6187709	6189906	+	2198	1117	1052	1177	1468	1328	1476	1362	1184	10164	1261.79	0.294043	0.132101	2.2259	0.0260211	0.237723
BV898_05793	scaffold0032	338020	340264	-	2245	892	1093	1483	1059	492	105	772	408	6304	636.989	-0.376579	0.239945	-1.56944	0.116546	0.946803		RvY_18422	BDGG01000019	21768	24004	-	2237	2632	2285	3026	3741	2722	2827	3849	4230	25312	3116.98	0.350562	0.157669	2.22341	0.0261881	0.239059
BV898_06789	scaffold0042	194008	196107	+	2100	15	19	157	154	5	2	60	18	430	33.245	-1.4002	0.891886	-1.56993	0.116431	0.946803		RvY_05587	BDGG01000002	6582450	6584414	-	1965	19488	17374	20680	26903	11431	13170	18326	19062	146434	17830.9	-0.321416	0.144616	-2.22256	0.0262458	0.239397
BV898_08956	scaffold0068	223127	226492	+	3366	230	315	476	438	116	18	405	168	2166	198.541	-0.365328	0.232503	-1.57128	0.116117	0.946803		RvY_04076	BDGG01000002	1957077	1965991	-	8915	1001	876	1149	1616	1136	1158	1545	1641	10122	1244.5	0.379701	0.170925	2.22145	0.0263204	0.239446
BV898_09070	scaffold0069	369615	370831	+	1217	102	104	287	244	67	15	125	45	989	93.5744	-0.588939	0.37522	-1.56958	0.116512	0.946803		RvY_04698	BDGG01000002	3789093	3790349	-	1257	699	596	744	970	1250	1287	788	796	7130	894.111	0.619266	0.278791	2.22125	0.0263338	0.239446
BV898_11509	scaffold0107	95440	97025	-	1586	8773	10564	10871	7437	7951	1611	13534	5191	65932	7341.72	0.484496	0.30825	1.57176	0.116006	0.946803		RvY_05941	BDGG01000002;BDGG01000002	7549183;7549183	7558002;7558669	+;+	9487	172	189	616	749	878	607	699	1432	5342	663.244	1.23198	0.554506	2.22175	0.0263001	0.239446
BV898_12904	scaffold0135	213976	215605	+	1630	14677	17533	12961	9758	11557	2828	22187	9027	100528	11599	0.608573	0.387808	1.56926	0.116587	0.946803		RvY_09944	BDGG01000005	348209	348755	-	547	1137	1157	2577	3479	2634	3026	3545	3616	21171	2608.37	0.779024	0.350677	2.22148	0.0263182	0.239446
BV898_14645	scaffold0182	156487	158792	+	2306	662	817	659	529	231	61	149	65	3173	328.248	-1.05518	0.670436	-1.57387	0.115517	0.946803		RvY_00683	BDGG01000001	1939366	1941762	+	2397	113	97	122	133	98	138	315	249	1265	155.975	0.880132	0.396638	2.21898	0.0264878	0.240527
BV898_17114	scaffold0280	9759	12006	-	2248	655	824	786	611	341	52	580	236	4085	406.098	-0.447761	0.284803	-1.57218	0.115909	0.946803		RvY_13891	BDGG01000009	1419657	1419920	-	264	311	243	245	366	335	388	309	324	2521	312.528	0.365852	0.164881	2.21889	0.0264943	0.240527
BV898_07283	scaffold0047	215142	222886	-	7745	12	21	28	23	3	0	24	3	114	8.95319	-1.03415	0.659822	-1.56732	0.117039	0.948698		RvY_06408	BDGG01000002	8943001	8948690	+	5690	823	720	360	425	300	351	268	301	3548	439.026	-0.825439	0.37215	-2.21803	0.0265528	0.240869
BV898_12825	scaffold0134	69523	70980	+	1458	83	58	76	59	16	7	7	1	307	31.8066	-1.53376	0.978648	-1.56722	0.117063	0.948698		RvY_04905	BDGG01000002;BDGG01000002	4382405;4382405	4387760;4387953	+;+	5549	1278	1203	1420	1709	1486	1885	1474	1482	11937	1480.89	0.312058	0.14072	2.21758	0.0265836	0.240959
BV898_11102	scaffold0100	182148	185094	-	2947	168	305	1746	1244	265	109	3821	1341	8999	819.073	1.25151	0.799122	1.56611	0.117322	0.950055		RvY_07274	BDGG01000003	2442433	2443038	+	606	582	498	375	476	643	598	584	602	4358	545.42	0.458737	0.206926	2.21691	0.0266291	0.241167
BV898_06990	scaffold0044	176323	180854	-	4532	691	983	1119	782	448	97	1476	865	6461	664.101	0.420973	0.269145	1.56411	0.117791	0.952361		RvY_13870	BDGG01000009;BDGG01000009;BDGG01000009	1364917;1364917;1364917	1367951;1368441;1369281	+;+;+	4365	1718	1533	2553	3241	957	1044	1565	1848	14459	1742.65	-0.608724	0.274617	-2.21663	0.0266482	0.241167
BV898_16122	scaffold0234	68918	70250	+	1333	2590	3273	2848	2241	2224	502	4062	1587	19327	2176.58	0.505013	0.32281	1.56443	0.117718	0.952361		RvY_15033	BDGG01000011	868896	870073	-	1178	396	345	242	280	192	206	202	185	2048	252.942	-0.56902	0.25683	-2.21555	0.0267221	0.241647
BV898_00717	scaffold0002	1508688	1509801	+	1114	311	370	269	183	238	54	484	211	2120	241.447	0.616053	0.394448	1.56181	0.118333	0.954152		RvY_04589	BDGG01000002	3431188	3435880	-	4693	405	297	492	657	220	217	356	324	2968	358.204	-0.587269	0.265334	-2.21332	0.0268755	0.242656
BV898_03671	scaffold0017	671310	677496	+	6187	672	828	906	557	434	86	1307	537	5327	545.93	0.3638	0.23304	1.56111	0.118498	0.954152		RvY_09121	BDGG01000004	2357008	2360960	+	3953	409	401	234	358	587	721	417	409	3536	445.982	0.744989	0.336573	2.21345	0.0268664	0.242656
BV898_06769	scaffold0042	103262	104836	-	1575	16438	22485	40265	29559	12512	2784	52681	18911	195635	18877.1	0.339398	0.217449	1.56082	0.118566	0.954152		RvY_14426	BDGG01000010	1008409	1008974	-	566	266	239	498	673	388	562	1091	890	4607	564.32	0.941664	0.425908	2.21096	0.0270387	0.243938
BV898_06870	scaffold0043	69124	71469	-	2346	3	9	495	363	0	2	69	27	968	68.1034	-2.51021	1.60627	-1.56276	0.11811	0.954152		RvY_06029	BDGG01000002	7767435	7767869	+	435	1125	1077	1426	1843	1204	1376	2583	2552	13186	1619.55	0.614911	0.278249	2.20993	0.0271097	0.244389
BV898_14483	scaffold0178	27021	29779	-	2759	8	7	33	17	6	0	4	4	79	6.57455	-1.18318	0.757827	-1.56128	0.118457	0.954152		RvY_09358	BDGG01000004	3082978	3084768	+	1791	462	435	339	486	998	1322	467	390	4899	624.039	1.04698	0.473839	2.20957	0.0271352	0.244428
BV898_17171	scaffold0283	19194	25533	-	6340	1253	1362	891	841	329	103	195	88	5062	532.98	-1.17457	0.752179	-1.56155	0.118393	0.954152		RvY_01163	BDGG01000001	3343267	3349525	+	6259	268	266	98	117	22	67	99	93	1030	126.21	-1.36521	0.618385	-2.2077	0.0272655	0.245411
BV898_02262	scaffold0009	504153	506273	+	2121	34	23	0	0	0	0	0	0	57	5.61041	-5.27406	3.38187	-1.55951	0.118876	0.954462		RvY_19639	BDGG01000167	823	1014	+	192	237	177	232	269	215	249	349	296	2024	250.011	0.402141	0.182194	2.20721	0.0272991	0.245522
BV898_04247	scaffold0021	75147	77449	+	2303	762	1013	622	405	407	162	1647	584	5602	628.708	0.7254	0.4651	1.55967	0.118839	0.954462		RvY_09991	BDGG01000005;BDGG01000005	462702;462702	466079;467459	+;+	4758	188	170	52	62	46	28	52	47	645	79.9411	-1.35763	0.61524	-2.20666	0.0273379	0.24568
BV898_13420	scaffold0148	74850	77276	+	2427	579	680	539	437	217	29	54	8	2543	250.316	-1.536	0.984937	-1.55949	0.118881	0.954462		RvY_12403	BDGG01000007	1611444	1619847	-	8404	945	865	370	542	396	383	250	206	3957	489.974	-1.00559	0.455853	-2.20595	0.0273878	0.245748
BV898_07400	scaffold0048	309440	313016	+	3577	169	185	506	380	166	21	1015	319	2761	249.842	0.771019	0.494553	1.55902	0.118991	0.954604		RvY_13840	BDGG01000009	1285180	1287066	+	1887	471	421	739	874	297	449	298	436	3985	482.602	-0.618235	0.280225	-2.20621	0.0273696	0.245748
BV898_06524	scaffold0038	455492	456687	-	1196	10	10	30	10	9	1	28	24	122	12.2442	0.894605	0.574638	1.55681	0.119515	0.95472		RvY_18699	BDGG01000020	274130	274498	-	369	593	625	1467	1939	1311	1548	2679	2360	12522	1538.09	0.920341	0.417946	2.20206	0.0276612	0.248008
BV898_08997	scaffold0069	61670	62059	+	390	10	16	0	1	0	0	0	0	27	2.53055	-4.12902	2.65088	-1.5576	0.119327	0.95472		RvY_01623	BDGG01000001	4650390	4653101	+	2712	621	608	567	732	879	1284	690	655	6036	756.285	0.61582	0.279745	2.20136	0.0277103	0.248076
BV898_09112	scaffold0070	145995	146660	+	666	15	14	65	40	5	2	12	13	166	14.926	-0.995462	0.639499	-1.55663	0.119559	0.95472		RvY_13308	BDGG01000008	1739842	1740150	+	309	39	35	7	10	8	1	4	5	109	13.5271	-2.22156	1.00918	-2.20134	0.0277116	0.248076
BV898_10978	scaffold0098	202402	203657	-	1256	15	19	328	256	1	4	76	25	724	54.1416	-1.81447	1.16559	-1.5567	0.119541	0.95472		RvY_13602	BDGG01000009	558492	559019	+	528	282	254	68	94	56	71	80	59	964	119.268	-1.30678	0.593967	-2.20009	0.0278009	0.248298
BV898_13994	scaffold0163	151743	153247	+	1505	6183	7586	13050	9586	4365	794	20494	7975	70033	6697.13	0.461735	0.296358	1.55803	0.119226	0.95472		RvY_14323	BDGG01000010	699180	710023	+	10844	14846	13135	13197	18153	17672	20252	13878	16073	127206	15812.4	0.341816	0.155329	2.20059	0.0277652	0.248298
BV898_16716	scaffold0259	47991	48326	-	336	0	0	4	2	0	0	26	9	41	3.38772	2.98193	1.9146	1.55746	0.11936	0.95472		RvY_15259	BDGG01000011;BDGG01000011	1572315;1572315	1572763;1572936	+;+	622	3	1	11	15	0	0	1	1	32	3.62037	-3.72642	1.69376	-2.20009	0.0278005	0.248298
BV898_01369	scaffold0005	381844	386402	-	4559	858	1023	870	709	677	134	1229	631	6131	681.861	0.469686	0.302284	1.55379	0.120235	0.955009		RvY_05121	BDGG01000002	5090489	5091886	-	1398	2537	2217	2493	3314	3310	4117	2541	2881	23410	2913.6	0.433521	0.197105	2.19945	0.0278462	0.248512
BV898_04393	scaffold0021	709229	719671	-	10443	1176	1365	649	604	389	71	308	116	4678	487.983	-1.04387	0.671493	-1.55456	0.120052	0.955009		RvY_15023	BDGG01000011	824996	826249	-	1254	2591	2272	1949	2649	4199	1955	2182	13108	30905	3828.34	1.27772	0.58111	2.19877	0.0278946	0.248752
BV898_08167	scaffold0057	118698	122583	+	3886	1828	2236	5189	3597	1406	265	9487	3447	27455	2540.28	0.698077	0.448752	1.5556	0.119804	0.955009		RvY_14261	BDGG01000010	530924	531973	+	1050	7235	6234	14096	18291	13976	13144	18953	21205	113134	13920.8	0.70663	0.321472	2.19811	0.0279415	0.248978
BV898_08178	scaffold0057	173696	179066	+	5371	510	569	432	379	268	13	150	34	2355	228.08	-1.169	0.752285	-1.55393	0.1202	0.955009		RvY_02583	BDGG01000001	7212594	7219701	+	7108	237	222	93	132	101	30	10	15	840	104.04	-1.92597	0.877227	-2.19552	0.0281267	0.250312
BV898_09350	scaffold0073	169197	171688	-	2492	345	324	449	359	151	37	225	71	1961	199.001	-0.604604	0.389123	-1.55376	0.120241	0.955009		RvY_14004	BDGG01000009	1704670	1707149	+	2480	3408	2818	2572	3303	2151	2459	1583	1938	20232	2490.96	-0.433897	0.19766	-2.19516	0.0281519	0.250312
BV898_16304	scaffold0241	59011	63800	-	4790	4	7	6	7	2	0	21	14	61	5.73265	1.21177	0.778802	1.55594	0.119721	0.955009		RvY_14165	BDGG01000010	238922	239586	-	665	44	45	36	54	86	157	62	45	529	66.9044	1.11876	0.509661	2.19511	0.0281561	0.250312
BV898_17249	scaffold0287	58589	60586	-	1998	0	0	2	0	0	0	15	6	23	1.97381	3.77547	2.42956	1.55398	0.12019	0.955009		RvY_09968	BDGG01000005	401164	402040	-	877	743	726	866	1102	747	1074	991	1002	7251	893.814	0.28172	0.128414	2.19384	0.0282466	0.250893
BV898_00037	scaffold0001	208000	237777	+	29778	223	217	511	483	111	36	249	73	1903	184.183	-0.604174	0.389303	-1.55194	0.120677	0.956999		RvY_17065	BDGG01000014	1348137	1349042	+	906	7908	7558	7969	9996	8757	10303	8167	8727	69385	8606.51	0.243475	0.110994	2.19359	0.0282648	0.250893
BV898_09046	scaffold0069	247906	248728	-	823	2344	2976	5245	4648	1707	408	7383	2913	27624	2697.89	0.38085	0.24536	1.55221	0.120613	0.956999		RvY_03968	BDGG01000002;BDGG01000002	1647828;1647970	1649745;1650509	+;+	2682	453	375	460	600	677	784	571	451	4371	546.062	0.552631	0.252028	2.19273	0.0283265	0.251249
BV898_10706	scaffold0094	59447	72727	-	13281	17	22	2	3	29	19	3	1	96	24.7146	2.30489	1.48616	1.5509	0.120926	0.958238		RvY_07529	BDGG01000003	3084229	3084582	+	354	206	224	272	375	259	365	312	389	2402	295.909	0.4357	0.198769	2.19199	0.02838	0.25153
BV898_15642	scaffold0215	137158	140380	-	3223	16	24	22	14	3	3	11	5	98	10.5499	-0.912253	0.588434	-1.55031	0.121068	0.95863		RvY_06473	BDGG01000003	118394	123753	-	5360	1781	1619	766	973	834	671	360	393	7397	919.134	-1.04402	0.476417	-2.19141	0.0284224	0.251713
BV898_17148	scaffold0281	91602	93337	-	1736	211	284	287	340	114	26	193	42	1497	148.709	-0.658128	0.424644	-1.54984	0.121181	0.958792		RvY_06012	BDGG01000002	7723734	7724868	+	1135	343	279	397	495	100	101	292	251	2258	271.138	-0.913812	0.417224	-2.19022	0.0285081	0.252087
BV898_01988	scaffold0008	166027	168127	-	2101	164	210	266	175	76	19	76	16	1002	100.067	-0.931755	0.601819	-1.54823	0.121566	0.959841		RvY_06613	BDGG01000003	513685	518125	+	4441	111	121	5	11	6	23	3	4	284	35.5195	-2.72113	1.24235	-2.19031	0.0285019	0.252087
BV898_02206	scaffold0009	262065	268723	-	6659	1495	1948	3041	2797	706	97	2842	966	13892	1243.77	-0.457288	0.295422	-1.54791	0.121643	0.959841		RvY_04860	BDGG01000002	4230627	4232144	-	1518	366	396	151	168	115	142	114	134	1586	196.811	-1.00969	0.4611	-2.18974	0.0285428	0.252201
BV898_08470	scaffold0061	15209	24759	+	9551	1361	1694	2216	1108	922	203	2699	1007	11210	1149.18	0.340953	0.220286	1.54777	0.121677	0.959841		RvY_06069	BDGG01000002	7878000	7881170	-	3171	675	579	550	748	1144	1377	670	637	6380	804.513	0.744578	0.340166	2.18887	0.0286063	0.252569
BV898_16378	scaffold0244	1886	6155	+	4270	211	321	1329	759	119	70	3309	1030	7148	627.156	1.24129	0.801999	1.54774	0.121684	0.959841		RvY_07544	BDGG01000003	3123051	3124396	+	1346	459	437	198	253	1256	1222	316	376	4517	587.604	1.38872	0.634989	2.187	0.0287423	0.253576
BV898_00223	scaffold0001	1144424	1144786	+	363	0	0	1	0	0	0	6	4	11	1.05114	3.56028	2.30152	1.54692	0.121882	0.959935		RvY_13211	BDGG01000008	1435686	1436000	+	315	132	120	190	251	185	211	258	259	1606	197.84	0.540519	0.247251	2.18612	0.028807	0.253954
BV898_03865	scaffold0018	809751	810755	+	1005	1997	2538	2825	2020	1609	302	3262	1390	15943	1685.88	0.304861	0.197056	1.54708	0.121845	0.959935		RvY_11262	BDGG01000006	704591	705761	-	1171	647	594	603	755	791	856	585	864	5695	708.775	0.389778	0.178353	2.18543	0.0288573	0.254204
BV898_02056	scaffold0008	457642	461211	+	3570	36	37	119	116	6	0	66	26	406	32.0489	-1.1987	0.775617	-1.54547	0.122232	0.960286		RvY_09904	BDGG01000005	220718	221306	-	589	531	436	299	411	765	963	468	473	4346	549.812	0.81371	0.372507	2.18441	0.0289319	0.254337
BV898_05308	scaffold0028	290043	292813	-	2771	105	141	181	116	63	15	236	113	970	97.8091	0.378942	0.245122	1.54593	0.12212	0.960286		RvY_10071	BDGG01000005	720931	722588	-	1658	454	386	590	667	166	117	226	475	3081	370.515	-0.983815	0.450398	-2.18433	0.0289383	0.254337
BV898_06815	scaffold0042	308394	309533	+	1140	444	478	534	288	164	28	237	192	2365	236.92	-0.586373	0.37948	-1.5452	0.122298	0.960286		RvY_14903	BDGG01000011	491639	492038	+	400	4452	3913	2942	3856	9058	10604	3448	3616	41889	5350.78	0.978419	0.447881	2.18455	0.0289218	0.254337
BV898_10386	scaffold0088	283709	285741	+	2033	3199	3652	4051	3331	2530	380	5307	2308	24758	2569.52	0.303909	0.196539	1.5463	0.122032	0.960286		RvY_05413	BDGG01000002	5934335	5936548	-	2214	1428	1248	1210	1628	1594	1887	1407	1435	11837	1471.98	0.340171	0.15607	2.1796	0.0292872	0.257207
BV898_03419	scaffold0016	269416	271175	-	1760	61	55	235	171	13	5	49	62	651	57.1157	-1.00692	0.652485	-1.5432	0.122782	0.96051		RvY_01169	BDGG01000001	3364196	3365518	+	1323	1150	1007	1281	1750	1892	2183	1320	1388	11971	1493.51	0.550682	0.252751	2.17875	0.0293501	0.25737
BV898_07916	scaffold0054	126802	131031	+	4230	136	232	587	378	93	24	308	88	1846	165.814	-0.549198	0.355816	-1.54349	0.122712	0.96051		RvY_06327	BDGG01000002	8708473	8708895	-	423	2144	2074	1941	2498	2531	3201	2303	2174	18866	2350.81	0.376913	0.172991	2.1788	0.0293465	0.25737
BV898_12658	scaffold0130	142674	143619	+	946	21	34	71	44	9	5	21	15	220	21.9358	-0.72334	0.468397	-1.54429	0.122519	0.96051		RvY_13787	BDGG01000009	1109095	1109412	+	318	70	71	47	54	13	14	35	42	346	42.0934	-1.14179	0.524155	-2.17834	0.029381	0.257445
BV898_14612	scaffold0181	141736	147832	-	6097	632	939	3288	2737	309	73	1746	622	10346	867.295	-0.804777	0.521509	-1.54317	0.12279	0.96051		RvY_07664	BDGG01000003	3461042	3462217	+	1176	229	222	159	190	116	129	118	63	1226	151.293	-0.777867	0.357252	-2.17736	0.0294535	0.257885
BV898_16201	scaffold0237	31791	35770	-	3980	8	18	0	1	0	0	0	0	27	2.49223	-4.10745	2.6613	-1.5434	0.122734	0.96051		RvY_00873	BDGG01000001	2436169	2437947	-	1779	1005	864	1298	1645	418	349	624	1111	7314	878.443	-0.825749	0.379748	-2.17446	0.0296703	0.259587
BV898_03644	scaffold0017	534953	543047	+	8095	93	109	122	37	16	9	64	5	455	44.0531	-1.10373	0.715962	-1.54161	0.123169	0.961291		RvY_00631	BDGG01000001	1813528	1813947	+	420	544	557	637	774	535	674	810	890	5421	668.01	0.331889	0.152662	2.17401	0.0297042	0.259639
BV898_09493	scaffold0075	92274	93186	-	913	1826	2371	4524	3408	1093	285	2917	1053	17477	1685.49	-0.298654	0.193678	-1.54201	0.123071	0.961291		RvY_00650	BDGG01000001	1857172	1858330	-	1159	1951	1629	1662	2280	2588	2721	1865	1990	16686	2082.69	0.438862	0.201899	2.17367	0.0297296	0.259639
BV898_16069	scaffold0232	81778	83303	-	1526	636	747	599	607	458	92	1075	440	4654	500.448	0.416084	0.269881	1.54173	0.123139	0.961291		RvY_12321	BDGG01000007	1383798	1388615	+	4818	942	774	428	526	201	160	493	395	3919	479.201	-1.01499	0.466986	-2.17349	0.0297435	0.259639
BV898_03169	scaffold0015	40353	42051	-	1699	201	224	925	621	179	80	1189	521	3940	392.094	0.802764	0.521326	1.53985	0.123597	0.962557		RvY_19410	BDGG01000067	2682	3020	-	339	25	18	69	66	109	103	89	66	545	68.8461	1.21682	0.559974	2.173	0.0297804	0.259765
BV898_07718	scaffold0052	45134	49904	+	4771	37	67	817	450	38	5	3282	1077	5773	472.077	2.04302	1.32681	1.5398	0.12361	0.962557		RvY_07752	BDGG01000003	3686384	3687680	-	1297	523	492	248	289	203	247	176	188	2366	293.03	-0.822684	0.378821	-2.1717	0.0298785	0.260407
BV898_16665	scaffold0256	32429	34246	+	1818	50	49	0	0	0	1	0	0	100	10.3842	-5.12105	3.32489	-1.54022	0.123508	0.962557		RvY_13024	BDGG01000008	954262	955444	+	1183	84	90	86	99	16	36	53	68	532	64.2956	-0.967759	0.445679	-2.17143	0.029899	0.260407
BV898_01429	scaffold0005	723221	728732	-	5512	874	933	1597	1042	526	87	2731	1323	9113	880.586	0.621707	0.40489	1.5355	0.124661	0.963497		RvY_14575	BDGG01000010	1467189	1467740	+	552	2094	1882	2606	3342	2357	2587	3114	3227	21209	2610.88	0.322949	0.148785	2.17058	0.0299632	0.26077
BV898_01822	scaffold0007	287050	287638	+	589	6583	7845	13437	10437	4871	931	14743	5442	64289	6298.27	0.165207	0.107461	1.53736	0.124205	0.963497		RvY_09685	BDGG01000004	4181536	4187140	+	5605	985	796	841	1041	176	193	682	630	5344	643.073	-1.03561	0.47729	-2.16978	0.0300237	0.2611
BV898_05515	scaffold0030	165799	166939	-	1141	109	218	1212	670	30	13	4658	1776	8686	731.616	1.91888	1.24896	1.53639	0.124443	0.963497		RvY_08023	BDGG01000003	4426517	4427705	+	1189	994	991	1259	1629	1183	1223	1537	1751	10567	1301.55	0.358137	0.16527	2.16698	0.0302365	0.262194
BV898_07015	scaffold0044	341321	343736	-	2416	28	27	0	0	0	0	0	0	55	5.32147	-5.19786	3.38211	-1.53687	0.124326	0.963497		RvY_08135	BDGG01000003	4715752	4717137	-	1386	3002	2736	3685	4790	3062	3844	4825	4829	30773	3781.16	0.35188	0.162386	2.16693	0.0302401	0.262194
BV898_07041	scaffold0044	438408	447470	-	9063	625	793	1652	1328	321	100	4184	1471	10474	955.617	0.896741	0.583192	1.53764	0.124136	0.963497		RvY_17149	BDGG01000015	85146	88297	+	3152	870	820	430	547	396	439	278	285	4065	503.42	-0.807703	0.37268	-2.16728	0.0302134	0.262194
BV898_07360	scaffold0048	131569	136207	+	4639	484	614	293	209	409	105	851	272	3237	386.586	0.844217	0.548704	1.53856	0.123911	0.963497		RvY_18978	BDGG01000022	213871	216014	-	2144	11	15	57	82	9	6	9	18	207	24.0271	-1.79828	0.829874	-2.16694	0.0302397	0.262194
BV898_07882	scaffold0053	404105	408902	+	4798	16	15	0	1	0	0	2	0	34	3.20309	-3.46041	2.25331	-1.5357	0.124612	0.963497		RvY_07383	BDGG01000003	2703278	2705645	+	2368	1486	1304	263	370	353	408	146	127	4457	555.973	-1.60697	0.742681	-2.16374	0.0304845	0.264115
BV898_08514	scaffold0061	272783	273928	-	1146	748	841	1135	782	500	76	1982	606	6670	640.934	0.388265	0.252787	1.53594	0.124554	0.963497		RvY_02443	BDGG01000001	6798406	6800526	-	2121	287	248	29	40	39	50	22	4	719	89.7788	-2.28014	1.05424	-2.16282	0.030555	0.264386
BV898_10079	scaffold0082	294743	299018	-	4276	1535	1603	2	3	136	14	1	1	3295	337.146	-3.14176	2.04579	-1.53572	0.124607	0.963497		RvY_05917	BDGG01000002	7503704	7505927	-	2224	62	56	19	18	17	11	5	12	200	24.9181	-1.67169	0.772951	-2.16274	0.0305614	0.264386
BV898_14995	scaffold0193	163651	164463	-	813	4	10	18	26	13	1	36	15	123	11.8898	0.894204	0.581909	1.53667	0.124374	0.963497		RvY_02805	BDGG01000001	7830660	7832317	+	1658	549	492	166	184	172	169	71	88	1891	235.718	-1.35514	0.626905	-2.16163	0.0306468	0.264927
BV898_01540	scaffold0006	240371	247550	+	7180	369	480	1436	450	145	29	590	276	3775	326.832	-0.640743	0.418263	-1.53192	0.125543	0.965445		RvY_09490	BDGG01000004	3548520	3549152	+	633	742	673	786	986	1592	1894	765	805	8243	1042.44	0.833513	0.385718	2.16094	0.0307001	0.265115
BV898_01794	scaffold0007	153144	153842	+	699	0	0	0	0	0	3	0	0	3	2.43953	5.24323	3.42232	1.53207	0.125506	0.965445		RvY_12544	BDGG01000007	1942868	1946353	-	3486	1021	994	529	669	373	422	515	590	5113	629.424	-0.66376	0.307231	-2.16046	0.0307373	0.265115
BV898_02589	scaffold0011	293764	298744	-	4981	54	45	332	273	1	8	122	19	854	67.2214	-1.56886	1.02478	-1.53093	0.125787	0.965445		RvY_19496	BDGG01000109	113	1051	+	939	7281	6437	5426	6889	9269	11062	6912	6501	59777	7502.27	0.516145	0.238875	2.16074	0.0307158	0.265115
BV898_02915	scaffold0013	346218	348433	+	2216	24	31	0	0	0	0	0	0	55	5.24485	-5.17707	3.38218	-1.53069	0.125847	0.965445		RvY_00783	BDGG01000001	2228754	2229680	+	927	522	527	758	960	889	1180	709	885	6430	798.888	0.557845	0.258371	2.15909	0.0308432	0.265435
BV898_06350	scaffold0037	165252	165988	-	737	43	59	39	49	22	3	32	5	252	24.6197	-0.855313	0.557627	-1.53385	0.125068	0.965445		RvY_13937	BDGG01000009	1524900	1526908	+	2009	520	505	383	506	279	399	284	353	3229	396.865	-0.420954	0.19492	-2.15963	0.0308014	0.265435
BV898_09654	scaffold0077	68717	70745	-	2029	701	865	1998	1520	469	104	1099	271	7027	656.498	-0.500214	0.326198	-1.53347	0.125161	0.965445		RvY_19516	BDGG01000121	124	1277	+	1154	329	319	271	406	516	532	383	331	3087	386.954	0.567859	0.262999	2.15917	0.030837	0.265435
BV898_10203	scaffold0086	102153	105064	+	2912	1524	1665	3824	3172	1125	174	1937	828	14249	1352.71	-0.423159	0.276419	-1.53086	0.125804	0.965445		RvY_07040	BDGG01000003;BDGG01000003	1762751;1762922	1763963;1764774	+;+	2024	300	269	150	205	130	124	151	92	1421	175.249	-0.771482	0.358011	-2.15491	0.0311688	0.268038
BV898_10472	scaffold0090	210919	217471	+	6553	231	254	143	120	33	21	17	23	842	91.4699	-1.31562	0.858419	-1.53261	0.125373	0.965445		RvY_04648	BDGG01000002	3610522	3614442	+	3921	780	802	1157	1407	1198	1682	1224	1174	9424	1169.14	0.495406	0.23018	2.15226	0.0313771	0.269629
BV898_16024	scaffold0231	13069	15985	-	2917	5163	6513	11155	7668	3176	797	17336	5775	57583	5503	0.416189	0.271576	1.5325	0.1254	0.965445		RvY_06960	BDGG01000003	1540431	1542130	+	1700	2041	1770	1851	2548	1508	1812	1529	1685	14744	1809.27	-0.190025	0.0883367	-2.15114	0.0314651	0.270184
BV898_16995	scaffold0273	83744	87208	+	3465	2	1	3	3	0	0	0	0	9	0.705888	-2.31867	1.51408	-1.5314	0.12567	0.965445		RvY_09057	BDGG01000004	2160623	2170159	-	9537	535	481	326	411	554	593	601	524	4025	503.937	0.494966	0.230142	2.1507	0.0315001	0.270284
BV898_19681	scaffold0640	697	3074	-	2378	208	269	351	277	107	28	114	77	1431	147.066	-0.60602	0.396291	-1.52923	0.126208	0.967498		RvY_10833	BDGG01000005	2822671	2824319	+	1649	183	188	205	248	291	327	247	207	1896	237.283	0.526305	0.244795	2.14998	0.0315569	0.270571
BV898_01544	scaffold0006	261938	266408	+	4471	199	134	153	207	42	0	0	0	735	64.7081	-3.00958	1.96907	-1.52843	0.126406	0.967685		RvY_08661	BDGG01000004	933407	937959	+	4553	1498	1411	777	1052	612	534	856	827	7567	930.76	-0.640396	0.29818	-2.14768	0.0317388	0.27193
BV898_01658	scaffold0006	662355	669771	-	7417	3	2	4	3	1	0	26	3	42	3.1875	1.54053	1.0082	1.528	0.126512	0.967685		RvY_01094	BDGG01000001	3130747	3132020	+	1274	503	478	474	558	347	316	322	463	3461	425.359	-0.350714	0.163336	-2.1472	0.0317777	0.272062
BV898_12319	scaffold0123	166845	171696	+	4852	780	730	3047	2604	570	58	1378	539	9706	836.468	-0.74964	0.490496	-1.52833	0.126431	0.967685		RvY_11645	BDGG01000006	1871142	1877195	-	6054	184	117	75	101	60	17	55	58	667	81.6438	-1.19961	0.558861	-2.14652	0.0318314	0.27232
BV898_03109	scaffold0014	577185	578993	+	1809	1	0	0	0	3	2	0	0	6	2.23501	4.29913	2.81575	1.52681	0.126807	0.968004		RvY_15665	BDGG01000012;BDGG01000012;BDGG01000012;BDGG01000012	837786;837786;837786;838549	842223;838619;840516;842223	-;-;-;-	4438	105	86	105	147	28	17	60	82	630	75.3207	-1.13193	0.527624	-2.14534	0.031926	0.272927
BV898_05779	scaffold0032	274485	282507	-	8023	0	1	1	0	3	1	1	0	7	1.52257	2.69371	1.76425	1.52683	0.126802	0.968004		RvY_15934	BDGG01000012	1511816	1514522	-	2707	559	476	175	232	202	168	97	79	1988	247.122	-1.26356	0.589076	-2.145	0.0319532	0.272958
BV898_18778	scaffold0398	42236	42968	-	733	167	251	737	527	140	27	1698	693	4240	381.022	1.06907	0.700247	1.5267	0.126835	0.968004		RvY_07543	BDGG01000003	3121069	3122756	+	1688	57	45	34	53	16	16	35	8	264	31.9854	-1.20008	0.55966	-2.14431	0.0320084	0.273228
BV898_03222	scaffold0015	306247	309774	+	3528	0	1	0	0	3	2	0	0	6	2.21585	4.29929	2.81707	1.52616	0.126971	0.968328		RvY_12970	BDGG01000008	808223	809055	+	833	338	335	257	317	177	197	222	101	1944	239.322	-0.708135	0.330358	-2.14353	0.0320702	0.273554
BV898_00018	scaffold0001	90277	93349	+	3073	1832	1909	2595	1736	843	189	6691	2017	17812	1666.25	0.661315	0.433612	1.52513	0.127226	0.968848		RvY_16617	BDGG01000014	73569	75717	-	2149	1054	1061	733	969	2013	2681	759	1197	10467	1330.93	0.948156	0.443078	2.13993	0.0323603	0.275825
BV898_12350	scaffold0124	61433	63139	-	1707	3	2	9	3	3	0	22	4	46	3.72644	1.26834	0.831518	1.52533	0.127177	0.968848		RvY_05141	BDGG01000002	5146903	5154423	+	7521	1055	867	494	633	371	411	546	465	4842	595.952	-0.662902	0.30993	-2.13888	0.0324453	0.276327
BV898_01249	scaffold0004	815376	818894	-	3519	1008	1290	972	685	945	211	1491	584	7186	841.368	0.636198	0.418559	1.51997	0.128518	0.969411		RvY_13836	BDGG01000009	1269582	1273553	-	3972	760	709	730	1004	596	614	500	663	5576	683.866	-0.29066	0.13591	-2.13861	0.0324669	0.276327
BV898_01340	scaffold0005	229454	232293	-	2840	31	21	0	0	0	0	0	0	52	5.11793	-5.14135	3.3823	-1.52007	0.128493	0.969411		RvY_15081	BDGG01000011	1056735	1056929	-	195	693	641	1454	1771	1053	1218	2967	3100	12897	1578.31	0.994092	0.465061	2.13755	0.0325532	0.276857
BV898_03173	scaffold0015	65688	69660	+	3973	99	157	340	305	10	6	255	60	1232	99.1111	-1.06809	0.70166	-1.52223	0.127952	0.969411		RvY_07638	BDGG01000003	3399597	3404659	-	5063	980	806	1053	1365	675	738	927	769	7313	892.996	-0.29593	0.138507	-2.13658	0.0326323	0.27692
BV898_03321	scaffold0015	705220	706446	-	1227	3	16	45	33	10	11	68	15	201	24.017	1.21117	0.794661	1.52413	0.127477	0.969411		RvY_14108	BDGG01000010	91919	95194	-	3276	1750	1595	1422	1930	1192	1230	1514	1382	12015	1476.63	-0.20374	0.0953552	-2.13664	0.0326271	0.27692
BV898_03464	scaffold0016	470709	473065	+	2357	8972	10783	15040	10737	5370	1016	9701	3813	65432	6513.69	-0.304538	0.1999	-1.52346	0.127645	0.969411		RvY_15927	BDGG01000012	1497163	1499045	-	1883	5701	4870	7334	8928	6071	7249	9063	8879	58095	7148.1	0.353475	0.165412	2.13694	0.0326033	0.27692
BV898_04645	scaffold0023	343516	344934	+	1419	154	212	174	119	29	19	28	5	740	76.9476	-1.34595	0.8848	-1.52119	0.128213	0.969411		RvY_00842	BDGG01000001	2368194	2368890	-	697	29	20	14	24	9	7	13	5	121	14.6742	-1.21427	0.568687	-2.13523	0.0327426	0.277653
BV898_08743	scaffold0065	235475	236954	+	1480	189	207	15	10	43	1	4	5	474	48.7632	-2.11223	1.38923	-1.52043	0.128402	0.969411		RvY_05268	BDGG01000002	5490236	5492276	+	2041	326	260	215	320	172	207	222	178	1900	232.751	-0.392259	0.183779	-2.1344	0.0328098	0.277815
BV898_09382	scaffold0073	332743	334059	+	1317	16964	21914	35362	26317	11131	2538	47863	18131	180220	17498.1	0.313331	0.20572	1.5231	0.127734	0.969411		RvY_18704	BDGG01000020;BDGG01000020	293426;293426	297544;298779	+;+	5354	702	649	781	1049	301	386	638	663	5169	624.663	-0.560479	0.262579	-2.13451	0.0328009	0.277815
BV898_10427	scaffold0089	227341	231975	+	4635	676	779	2127	1802	452	139	3992	1779	11746	1114.1	0.822257	0.540297	1.52186	0.128044	0.969411		RvY_15403	BDGG01000012	159270	160102	+	833	518	536	524	643	104	174	386	431	3316	399.773	-0.935984	0.438747	-2.13331	0.0328993	0.27837
BV898_10432	scaffold0089	252648	263355	-	10708	142	155	254	154	27	1	211	59	1003	82.7743	-0.930451	0.611566	-1.52142	0.128154	0.969411		RvY_07712	BDGG01000003	3595182	3596661	+	1480	2221	2137	2120	2712	2858	3363	2422	2260	20093	2506.13	0.391167	0.183423	2.13259	0.0329581	0.278663
BV898_11520	scaffold0107	148150	149573	-	1424	2389	2979	8340	5765	2071	364	15279	6305	43492	4009.21	0.828254	0.543736	1.52327	0.127692	0.969411		RvY_00410	BDGG01000001	1192755	1193223	+	469	489	460	453	577	368	362	235	312	3256	400.563	-0.485376	0.227732	-2.13134	0.0330608	0.279124
BV898_16660	scaffold0256	11719	16023	+	4305	348	426	888	651	217	15	620	185	3350	291.563	-0.577926	0.379605	-1.52244	0.127899	0.969411		RvY_05507	BDGG01000002	6290934	6293671	-	2738	1213	1135	1002	1123	1249	1391	1388	1148	9649	1204.16	0.334441	0.156906	2.13147	0.0330502	0.279124
BV898_18294	scaffold0353	7104	8794	-	1691	151	168	1704	1238	74	14	606	205	4160	318.673	-1.27165	0.836347	-1.52048	0.12839	0.969411		RvY_09031	BDGG01000004	2073085	2076256	+	3172	511	472	354	473	877	1141	475	460	4763	603.838	0.856272	0.402225	2.12884	0.0332677	0.280666
BV898_16644	scaffold0255	40955	44137	-	3183	1	2	1	0	2	0	7	1	14	1.25904	1.86013	1.22536	1.51803	0.129008	0.972396		RvY_13775	BDGG01000009	1079152	1083516	+	4365	3090	2462	382	572	707	514	471	414	8612	1074.81	-1.52085	0.714834	-2.12756	0.0333736	0.281284
BV898_20143	scaffold0034	40934	44080	+	3147	197	168	62	87	58	6	61	7	646	65.2819	-1.2414	0.818666	-1.51637	0.129425	0.973054		RvY_15050	BDGG01000011	943976	946399	-	2424	1123	966	814	941	1390	1440	935	1220	8829	1108.62	0.507884	0.238738	2.12737	0.0333896	0.281284
BV898_07996	scaffold0055	40035	42592	+	2558	73	89	524	346	100	9	1558	449	3148	262.515	1.38676	0.914455	1.51649	0.129395	0.973054		RvY_17290	BDGG01000015	498155	499508	+	1354	77	76	177	252	34	24	84	76	800	94.2709	-1.27087	0.598216	-2.12442	0.0336346	0.283142
BV898_08298	scaffold0058	372986	375308	-	2323	6	9	18	20	3	0	12	1	69	5.40754	-1.13937	0.751419	-1.5163	0.129445	0.973054		RvY_12747	BDGG01000008	196789	198040	+	1252	799	631	594	804	1203	1262	711	752	6756	850.128	0.631532	0.297313	2.12413	0.0336594	0.283145
BV898_18726	scaffold0392	19221	23364	+	4144	0	1	0	0	0	3	1	0	5	2.58783	4.52191	2.98241	1.51619	0.129471	0.973054		RvY_11639	BDGG01000006	1850194	1853393	-	3200	1002	920	695	847	543	678	317	399	5401	666.493	-0.702168	0.330641	-2.12366	0.0336985	0.283268
BV898_11426	scaffold0105	277449	278567	+	1119	46	58	1060	527	52	13	3456	1250	6462	538.948	1.92224	1.2682	1.51572	0.12959	0.973239		RvY_11865	BDGG01000007;BDGG01000007;BDGG01000007	24510;24510;24510	25609;25688;25887	+;+;+	1378	55	51	30	28	26	11	12	10	223	27.7724	-1.33419	0.628719	-2.12207	0.0338317	0.284106
BV898_02523	scaffold0010	909511	911440	-	1930	410	565	1059	438	241	42	496	248	3499	332.084	-0.390884	0.257987	-1.51513	0.12974	0.97366		RvY_15784	BDGG01000012	1137202	1137471	+	270	978	832	348	487	335	315	381	332	4008	495.068	-0.849951	0.400564	-2.12189	0.0338472	0.284106
BV898_11442	scaffold0106	90608	92644	+	2037	0	1	0	1	6	0	3	0	11	1.35283	2.98506	1.97245	1.51337	0.130185	0.97488		RvY_03233	BDGG01000001	8909469	8916947	+	7479	1875	1685	1990	2518	1127	1667	1768	1593	14223	1737.28	-0.263454	0.124351	-2.11864	0.034121	0.286196
BV898_14382	scaffold0175	40186	42348	-	2163	567	590	601	614	234	60	424	199	3289	339.03	-0.445529	0.294362	-1.51354	0.130142	0.97488		RvY_05391	BDGG01000002	5876694	5877308	-	615	33	32	0	2	1	2	0	1	71	8.85571	-3.99805	1.88808	-2.11753	0.0342153	0.286779
BV898_17259	scaffold0287	89714	91387	+	1674	48	83	320	243	43	8	145	32	922	77.3547	-0.843438	0.557055	-1.5141	0.13	0.97488		RvY_04572	BDGG01000002	3381569	3382711	+	1143	2	0	4	2	17	5	2	25	57	7.33293	2.75186	1.30133	2.11465	0.0344599	0.28852
BV898_02279	scaffold0009	594898	604689	+	9792	1	0	2	1	1	1	3	2	11	1.77722	1.77898	1.17623	1.51244	0.130421	0.975294		RvY_19214	BDGG01000026;BDGG01000026	21042;21289	21413;21630	-;-	589	107	108	98	117	115	130	144	121	940	116.939	0.371923	0.175892	2.1145	0.0344728	0.28852
BV898_07381	scaffold0048	211140	214121	+	2982	1225	1662	3298	2470	731	213	1127	376	11102	1081.36	-0.64447	0.426225	-1.51204	0.130523	0.975294		RvY_18839	BDGG01000021	216232	216795	-	564	984	940	687	789	1004	1342	999	1006	7751	970.403	0.472617	0.223725	2.11249	0.0346444	0.289747
BV898_09938	scaffold0081	17706	20106	-	2401	894	1166	1441	1028	850	156	1409	644	7588	816.052	0.336157	0.222298	1.51219	0.130485	0.975294		RvY_09780	BDGG01000004	4553691	4556666	-	2976	642	523	288	369	264	285	228	229	2828	349.505	-0.737698	0.349352	-2.11162	0.034719	0.289952
BV898_16383	scaffold0244	40096	48769	-	8674	25	20	6	0	3	0	2	0	56	5.37062	-2.6285	1.73961	-1.51097	0.130797	0.976638		RvY_18027	BDGG01000017	409728	410538	-	811	1401	1340	1559	2132	1424	1823	1753	1807	13239	1629.6	0.219837	0.104104	2.11171	0.0347112	0.289952
BV898_10554	scaffold0091	279330	282804	-	3475	908	1373	1032	671	659	162	1812	716	7333	792.955	0.501936	0.332504	1.50956	0.131155	0.977193		RvY_04853	BDGG01000002	4208200	4210852	-	2653	278	266	552	710	665	925	560	619	4575	568.568	0.785135	0.372069	2.11019	0.0348424	0.290562
BV898_10570	scaffold0092	23324	31805	+	8482	517	472	425	420	207	38	195	62	2336	240.372	-0.829537	0.549412	-1.50986	0.131078	0.977193		RvY_09767	BDGG01000004	4507007	4511539	+	4533	326	319	405	583	505	604	382	597	3721	460.586	0.50828	0.240844	2.11042	0.0348226	0.290562
BV898_15243	scaffold0201	59819	71026	+	11208	173	159	228	142	57	13	193	72	1037	99.6768	-0.370725	0.245477	-1.51022	0.130987	0.977193		RvY_12647	BDGG01000007	2231895	2237525	-	5631	21	30	27	45	272	137	15	21	568	76.201	2.10846	0.999832	2.10881	0.0349606	0.291338
BV898_04909	scaffold0025	358987	363247	+	4261	785	1117	1943	1431	604	99	3761	1397	11137	1034.87	0.644931	0.427393	1.50899	0.131302	0.977586		RvY_15873	BDGG01000012	1362097	1363273	+	1177	2113	1948	1927	2427	2931	3628	2125	2112	19211	2405.66	0.506764	0.240442	2.10764	0.0350624	0.291977
BV898_05814	scaffold0032	434000	436112	+	2113	18681	20395	48856	38705	11308	1921	31351	13191	184408	17036	-0.367384	0.243732	-1.50733	0.131726	0.977816		RvY_04170	BDGG01000002	2238650	2239613	+	964	131	100	52	72	54	38	23	36	506	62.4771	-1.09283	0.518729	-2.10675	0.0351397	0.29241
BV898_06617	scaffold0040	349375	355901	+	6527	201	226	247	229	94	10	30	75	1112	110.519	-0.966292	0.641193	-1.50702	0.131805	0.977816		RvY_18990	BDGG01000022;BDGG01000022	245456;245456	247304;247120	+;+	1849	1068	916	1218	1623	1214	1225	1407	1467	10138	1249.3	0.282544	0.134228	2.10495	0.0352953	0.293494
BV898_12176	scaffold0120	236477	244106	+	7630	96	105	554	558	85	9	205	92	1704	143.206	-0.948936	0.629658	-1.50707	0.131794	0.977816		RvY_00691	BDGG01000001;BDGG01000001	1975277;1975277	1976446;1976785	-;-	1509	6650	5800	5901	7577	2958	3724	5849	5645	44104	5371.32	-0.401322	0.190688	-2.1046	0.0353258	0.293537
BV898_12285	scaffold0122	234478	240955	-	6478	1456	1505	2444	2213	866	161	868	394	9907	989.674	-0.622328	0.412781	-1.50765	0.131645	0.977816		RvY_05664	BDGG01000002	6810774	6819244	-	8471	1816	1493	1345	1802	1838	2072	1658	1738	13762	1711.89	0.316329	0.150369	2.10369	0.0354058	0.293854
BV898_12414	scaffold0125	211795	214577	+	2783	282	385	1769	1129	243	45	4463	1756	10072	879.079	1.30135	0.862749	1.50837	0.131459	0.977816		RvY_05992	BDGG01000002	7663632	7664066	+	435	304	264	501	678	399	493	959	1010	4608	563.808	0.842004	0.400271	2.10358	0.0354148	0.293854
BV898_00547	scaffold0002	673380	675809	+	2430	2255	2925	6332	4451	2137	301	9391	3916	31708	2997.3	0.56999	0.379358	1.50251	0.132966	0.978923		RvY_13496	BDGG01000009	280542	282859	-	2318	676	532	1131	1375	114	121	490	661	5100	603.184	-1.3213	0.628257	-2.10313	0.0354548	0.293975
BV898_00960	scaffold0003	960360	961150	+	791	1052	1291	2259	1786	688	170	3001	1157	11404	1111.91	0.328225	0.218548	1.50184	0.133138	0.978923		RvY_12291	BDGG01000007	1282677	1283096	+	420	1341	1482	1753	2078	1628	2423	1907	1819	14431	1787.9	0.357565	0.170069	2.10248	0.0355114	0.294176
BV898_01290	scaffold0004	1067341	1074631	+	7291	9	14	1	0	0	0	0	0	24	2.23204	-3.94758	2.63043	-1.50074	0.133424	0.978923		RvY_16563	BDGG01000013	1573885	1574370	-	486	889	839	1257	1412	965	1274	1771	1538	9945	1225.45	0.458031	0.217875	2.10227	0.0355299	0.294176
BV898_01539	scaffold0006	235750	240224	+	4475	3665	4586	7501	4984	2257	572	10807	3221	37593	3619.71	0.319628	0.212819	1.50187	0.13313	0.978923		RvY_00001	BDGG01000001	65	2382	+	2318	151	141	160	168	84	126	118	110	1058	129.875	-0.382152	0.181876	-2.10116	0.0356266	0.294358
BV898_01811	scaffold0007	246348	247097	+	750	843	1049	908	670	341	67	349	43	4270	425.211	-1.03993	0.693915	-1.49865	0.133965	0.978923		RvY_10120	BDGG01000005	865725	867297	+	1573	139	137	82	121	227	153	82	865	1806	223.862	1.55055	0.737792	2.10161	0.0355874	0.294358
BV898_02045	scaffold0008	401000	402590	+	1591	37	25	132	95	13	0	71	16	389	30.1742	-1.07662	0.71556	-1.50458	0.132432	0.978923		RvY_14696	BDGG01000010	1789538	1790110	-	573	2020	1612	866	1046	843	820	726	656	8589	1064.13	-0.745465	0.35479	-2.10115	0.0356281	0.294358
BV898_04035	scaffold0019	742844	745668	-	2825	8	7	4	1	0	0	3	0	23	1.95347	-2.24736	1.49919	-1.49904	0.133862	0.978923		RvY_01327	BDGG01000001	3853228	3861426	-	8199	330	430	376	508	750	1255	449	383	4481	566.453	0.940893	0.448428	2.0982	0.0358874	0.296261
BV898_04600	scaffold0023	188983	190346	-	1364	23	15	9	5	6	0	4	1	63	6.06502	-1.53532	1.02025	-1.50485	0.132363	0.978923		RvY_07845	BDGG01000003	3911525	3915379	-	3855	1493	1345	1267	1580	773	813	1275	1219	9765	1194.7	-0.364841	0.17391	-2.09788	0.0359161	0.296261
BV898_05783	scaffold0032	292328	293362	-	1035	141	265	635	422	86	11	447	83	2090	171.409	-0.726672	0.483124	-1.50411	0.132553	0.978923		RvY_17255	BDGG01000015;BDGG01000015	416577;416577	423314;424364	-;-	7788	578	515	442	603	690	1079	641	521	5069	634.079	0.594914	0.283608	2.09766	0.0359352	0.296261
BV898_06352	scaffold0037	170258	174224	+	3967	36	37	233	239	0	0	58	33	636	47.7889	-2.1117	1.4026	-1.50557	0.132179	0.978923		RvY_03815	BDGG01000002	1222452	1223744	+	1293	23	17	4	3	0	3	0	0	50	6.16714	-3.90576	1.86256	-2.09698	0.035995	0.296542
BV898_07033	scaffold0044	414287	414904	+	618	350	409	826	671	174	42	641	226	3339	310.647	-0.321764	0.213908	-1.50422	0.132525	0.978923		RvY_08347	BDGG01000003	5376512	5377029	-	518	428	492	1132	1453	1219	1137	1602	1644	9107	1124.44	0.835569	0.398775	2.09534	0.0361407	0.297531
BV898_07080	scaffold0045	132394	140660	+	8267	269	310	1198	1098	175	28	466	275	3819	333.79	-0.759393	0.505433	-1.50246	0.132978	0.978923		RvY_13672	BDGG01000009	734633	738740	+	4108	1078	969	836	1023	621	858	534	608	6527	803.899	-0.44654	0.213396	-2.09254	0.03639	0.299371
BV898_09427	scaffold0074	149878	152085	+	2208	17	6	0	1	0	0	0	0	24	2.40363	-4.05167	2.69845	-1.50148	0.133232	0.978923		RvY_04673	BDGG01000002	3698441	3701423	-	2983	232	236	208	248	124	94	208	124	1474	180.666	-0.628644	0.300559	-2.09158	0.0364759	0.299864
BV898_09985	scaffold0081	189366	191234	-	1869	438	508	478	316	249	40	1354	393	3776	361.628	0.625204	0.416324	1.50173	0.133168	0.978923		RvY_00947	BDGG01000001	2620668	2621333	-	666	2729	2448	3507	4342	2974	3479	4602	4098	28179	3468.86	0.352002	0.16836	2.09077	0.0365489	0.300251
BV898_10401	scaffold0089	53824	59677	-	5854	591	604	1767	1220	206	32	991	470	5881	507.359	-0.671767	0.446567	-1.50429	0.132507	0.978923		RvY_06919	BDGG01000003	1431917	1434716	-	2800	818	819	245	325	228	339	155	90	3019	375.37	-1.32846	0.636453	-2.08729	0.0368617	0.302606
BV898_13224	scaffold0143	75097	80644	+	5548	0	0	1	1	2	0	2	1	7	0.74931	2.24777	1.50013	1.49838	0.134036	0.978923		RvY_10239	BDGG01000005	1166819	1169545	+	2727	1471	1206	221	297	303	393	158	113	4162	519.306	-1.61276	0.77343	-2.0852	0.037051	0.303944
BV898_13544	scaffold0151	137601	140422	-	2822	78	134	6	2	13	2	3	0	238	24.4317	-2.42418	1.61492	-1.50112	0.133326	0.978923		RvY_19193	BDGG01000025	93039	94213	+	1175	47	41	82	116	5	4	27	42	364	42.5572	-1.76809	0.848372	-2.0841	0.0371514	0.304552
BV898_15505	scaffold0211	74612	76900	+	2289	340	390	160	127	126	8	63	57	1271	129.544	-1.13301	0.75542	-1.49984	0.133657	0.978923		RvY_04987	BDGG01000002	4722187	4726362	-	4176	1256	1170	1191	1472	1673	2016	1236	1356	11370	1420.82	0.447873	0.215017	2.08296	0.0372546	0.304634
BV898_16742	scaffold0261	3820	4125	+	306	169	265	754	444	53	13	432	145	2275	187.909	-0.777469	0.518295	-1.50005	0.133602	0.978923		RvY_06438	BDGG01000003	1145	4638	-	3494	3381	3012	1101	1406	1086	1457	838	762	13043	1619.6	-0.993789	0.477134	-2.08283	0.0372667	0.304634
BV898_18616	scaffold0381	11355	13245	-	1891	10	6	166	139	3	0	40	18	382	27.7691	-1.83875	1.22699	-1.49858	0.133982	0.978923		RvY_11095	BDGG01000006	247106	255402	-	8297	807	801	1282	1771	1482	1198	1791	1659	10791	1332.46	0.552671	0.26529	2.08327	0.0372263	0.304634
BV898_18712	scaffold0390	34534	35721	-	1188	967	1376	281	187	2275	752	200	69	6107	1268.83	2.00317	1.33224	1.50361	0.132681	0.978923		RvY_19485	BDGG01000102	114	1179	+	1066	265	253	241	345	139	192	236	230	1901	231.554	-0.346007	0.166057	-2.08366	0.037191	0.304634
BV898_19368	scaffold0498	8279	9835	-	1557	12	13	5	1	0	1	3	1	36	3.92807	-1.89795	1.26637	-1.49873	0.133944	0.978923		RvY_09994	BDGG01000005	474744	476502	+	1759	2617	2271	2417	3273	3042	3793	2468	2906	22787	2829.56	0.353289	0.16968	2.08209	0.0373342	0.304971
BV898_06733	scaffold0041	489206	492349	-	3144	15073	19572	25590	15481	10372	2401	27865	10561	126915	13040.6	0.233142	0.155705	1.49733	0.134308	0.979986		RvY_06303	BDGG01000002	8653141	8654247	+	1107	599	525	580	879	1573	1618	555	641	6970	885.166	0.954468	0.458539	2.08154	0.0373844	0.305165
BV898_15092	scaffold0196	102269	103137	-	869	2627	3505	4591	2972	1707	366	5178	2219	23165	2328.99	0.208175	0.139053	1.49709	0.13437	0.979986		RvY_18562	BDGG01000019	371467	374111	-	2645	1729	1672	1881	2241	1723	2018	1871	2052	15187	1877.21	0.157505	0.0757017	2.0806	0.0374702	0.305651
BV898_16362	scaffold0243	54623	60500	-	5878	459	468	2310	1853	302	56	1054	347	6849	582.274	-0.770627	0.515041	-1.49624	0.13459	0.980896		RvY_09844	BDGG01000005	27392	28353	-	962	2279	2051	4360	5692	3002	3720	10683	7994	39781	4862.6	0.947591	0.45572	2.07933	0.0375872	0.306389
BV898_02212	scaffold0009	285043	285926	+	884	379	546	368	227	395	61	662	262	2900	324.03	0.638227	0.426735	1.4956	0.134757	0.98142		RvY_00356	BDGG01000001;BDGG01000001	1046790;1046790	1048778;1048257	+;+	1989	510	380	561	669	102	138	234	500	3094	370.174	-1.02938	0.495485	-2.07752	0.0377537	0.307529
BV898_04915	scaffold0025	395992	399404	-	3413	8528	10618	17502	13674	5555	1292	22736	8830	88735	8660.47	0.284023	0.190061	1.49438	0.135077	0.982367		RvY_12993	BDGG01000008	864427	867509	-	3083	38493	34169	26082	34016	18991	21542	29930	26484	229707	28207.9	-0.342153	0.164739	-2.07695	0.0378065	0.307743
BV898_12066	scaffold0118	1	4188	+	4188	4448	5823	9761	7043	3312	577	17128	5179	53271	4975.35	0.463662	0.310266	1.4944	0.135071	0.982367		RvY_09652	BDGG01000004	4081472	4082689	-	1218	415	391	516	631	600	642	528	537	4260	529.349	0.389305	0.18748	2.07651	0.0378469	0.307855
BV898_06797	scaffold0042	224011	228047	+	4037	167	157	169	119	33	5	19	82	751	74.0099	-1.086	0.727091	-1.49362	0.135276	0.982825		RvY_01180	BDGG01000001	3403601	3405194	-	1594	10280	9353	8136	10640	13448	15181	9014	10233	86285	10809	0.463176	0.223139	2.07573	0.0379194	0.308228
BV898_09346	scaffold0073	146817	150326	-	3510	388	454	470	427	223	32	205	98	2297	232.323	-0.64022	0.428702	-1.49339	0.135335	0.982825		RvY_00625	BDGG01000001	1797975	1799490	-	1516	1633	1429	664	761	580	751	434	285	6537	811.756	-1.00983	0.486586	-2.07535	0.0379544	0.308237
BV898_10250	scaffold0086	337045	337532	+	488	1514	1880	687	366	1350	286	3119	863	10065	1177.37	0.998464	0.668742	1.49305	0.135424	0.982825		RvY_18540	BDGG01000019	311817	313600	+	1784	28	32	89	88	6	6	34	24	307	36.3603	-1.65389	0.797003	-2.07514	0.0379737	0.308237
BV898_14007	scaffold0164	25829	28605	-	2777	378	392	524	401	130	47	198	43	2113	214.632	-0.82325	0.552289	-1.49062	0.136062	0.986667		RvY_06697	BDGG01000003	771693	773051	+	1359	303	245	35	53	57	60	31	26	810	101.025	-1.76158	0.849322	-2.07409	0.0380705	0.30859
[truncated: 10,617 more rows]

## Sheet: Figure 2
Figure 2A				Figure 2B				Figure 2C
[truncated: 115 more rows]

[truncated: 10 more sheets: Figure 3, Figure 4, Figure S1, Figure S2, Figure S3, Figure S4, Figure S5, Figure S6, Figure S7, Figure S8]
